# Supplementary material for: Distinct signatures of codon and codon pair usage in 32 primary tumor types in the novel database CancerCoCoPUTs for cancer-specific codon usage
Source: Genome Med. 2021 Jul 28;13:122. doi: 10.1186/s13073-021-00935-6 (PMC8317675; doi:10.1186/s13073-021-00935-6)
Supplement: Supplementary file 1 — Additional file 1: Table S1. Detailed Description of Tissue Samples Included in Each Tissue Type. [file 13073_2021_935_MOESM1_ESM.xlsx]

## Sheet: Cancer Types
Table S1: Detailed Description of Tissue Samples Included in Each Tissue Type
Region	Cancer Type	# Tumor Samples	Normal Tissue	# Normal Samples	# Matched Samples
BLADDER	All Transitional Cell Carcinoma-Bladder	401	Bladder	19	18
	Transitional Cell Carcinoma-Bladder	337	Bladder	19	17
	Papillary Transitional Cell Carcinoma-Bladder	64	Bladder	19	1
BREAST	Carcinoma-Breast	1032	Breast	112	107
	Ductal Carcinoma-Breast	769	Breast	112	85
	Lobular Carcinoma-Breast	202	Breast	112	7
	Duct and Lobular Carcinoma-Breast	28	Breast	112	9
COLON	Colorectal Adenocarcinoma	638	Colon	50	46
	Left Colorectal Adenocarcinoma	301	Left Colon	19	18
	Right Colorectal Adenocarcinoma	192	Right Colon	16	15
ENDOMETRIUM	Adenocarcinoma-Endometrium	546	Endometrium	23	23
	Endometrioid Adenocarcinoma	402	Endometrium	23	19
	Serous cystadenocarcinoma-Endometrium	142	Endometrium	23	4
HEAD AND NECK	Squamous Cell Carcinoma-Head and Neck	578	Head and Neck	51	40
	Squamous Cell Carcinoma-Esophagus	80	Esophagus	11	1
	Esophageal Adenocarcinoma	79	Esophagus	11	7
KIDNEY	Clear Cell Renal Cell Carcinoma	521	Kidney	127	71
	Papillary Renal Cell Carcinoma	288	Kidney	127	31
	Chromophobe Renal Cell Carcinoma	65	Kidney	127	23
LIVER	Hepatocellular carcinoma	361	Liver	50	49
BILE DUCT	Cholangiocarcinoma	35	Bile Duct	9	9
LUNG	Adenocarcinoma-Lung	528	Lung	107	51
	Squamous Cell Carcinoma-Lung	490	Lung	107	48
	Adenocarcinoma with mixed subtypes-Lung	107	Lung	107	4
	Bronchioloalveolar carcinoma	27	Lung	107	3
	Papillary adenocarcinoma-Lung	22	Lung	107	3
	Mucinous Adenocarcinoma-Lung	15	Lung	107	4
PROSTATE	Prostate Adenocarcinoma	496	Prostate	52	50
STOMACH	Adenocarcinoma-Stomach	376	Stomach	32	27
	Intestinal Type Adenocarcinoma-Stomach	74	Stomach	32	5
	Diffuse type carcinoma-Stomach	73	Stomach	32	5
	Tubular Adenocarcinoma-Stomach	66	Stomach	32	2

## Sheet: Cancer Full List
Table S1: Detailed Description of Tissue Samples Included in Each Tissue Type
Cancer Type	Diagnosis	Origin
Adenocarcinoma with mixed subtypes-Lung	Adenocarcinoma with mixed subtypes	Lower lobe, lung
Adenocarcinoma with mixed subtypes-Lung	Adenocarcinoma with mixed subtypes	Lung, NOS
Adenocarcinoma with mixed subtypes-Lung	Adenocarcinoma with mixed subtypes	Middle lobe, lung
Adenocarcinoma with mixed subtypes-Lung	Adenocarcinoma with mixed subtypes	Overlapping lesion of lung
Adenocarcinoma with mixed subtypes-Lung	Adenocarcinoma with mixed subtypes	Upper lobe, lung
Adenocarcinoma-Endometrium	Adenocarcinoma, NOS	Corpus uteri
Adenocarcinoma-Endometrium	Adenocarcinoma, NOS	Endometrium
Adenocarcinoma-Endometrium	Adenocarcinoma, NOS	Fundus uteri
Adenocarcinoma-Endometrium	Adenocarcinoma, NOS	Isthmus uteri
Adenocarcinoma-Endometrium	Clear cell adenocarcinoma, NOS	Corpus uteri
Adenocarcinoma-Endometrium	Clear cell adenocarcinoma, NOS	Endometrium
Adenocarcinoma-Endometrium	Clear cell adenocarcinoma, NOS	Fundus uteri
Adenocarcinoma-Endometrium	Clear cell adenocarcinoma, NOS	Isthmus uteri
Adenocarcinoma-Endometrium	Endometrioid adenocarcinoma, NOS	Corpus uteri
Adenocarcinoma-Endometrium	Endometrioid adenocarcinoma, NOS	Endometrium
Adenocarcinoma-Endometrium	Endometrioid adenocarcinoma, NOS	Fundus uteri
Adenocarcinoma-Endometrium	Endometrioid adenocarcinoma, NOS	Isthmus uteri
Adenocarcinoma-Endometrium	Endometrioid adenocarcinoma, secretory variant	Corpus uteri
Adenocarcinoma-Endometrium	Endometrioid adenocarcinoma, secretory variant	Endometrium
Adenocarcinoma-Endometrium	Endometrioid adenocarcinoma, secretory variant	Fundus uteri
Adenocarcinoma-Endometrium	Endometrioid adenocarcinoma, secretory variant	Isthmus uteri
Adenocarcinoma-Endometrium	Papillary serous cystadenocarcinoma	Corpus uteri
Adenocarcinoma-Endometrium	Papillary serous cystadenocarcinoma	Endometrium
Adenocarcinoma-Endometrium	Papillary serous cystadenocarcinoma	Fundus uteri
Adenocarcinoma-Endometrium	Papillary serous cystadenocarcinoma	Isthmus uteri
Adenocarcinoma-Endometrium	Serous cystadenocarcinoma, NOS	Corpus uteri
Adenocarcinoma-Endometrium	Serous cystadenocarcinoma, NOS	Endometrium
Adenocarcinoma-Endometrium	Serous cystadenocarcinoma, NOS	Fundus uteri
Adenocarcinoma-Endometrium	Serous cystadenocarcinoma, NOS	Isthmus uteri
Adenocarcinoma-Lung	Acinar cell carcinoma	Lower lobe, lung
Adenocarcinoma-Lung	Acinar cell carcinoma	Upper lobe, lung
Adenocarcinoma-Lung	Adenocarcinoma with mixed subtypes	Lower lobe, lung
Adenocarcinoma-Lung	Adenocarcinoma with mixed subtypes	Lung, NOS
Adenocarcinoma-Lung	Adenocarcinoma with mixed subtypes	Middle lobe, lung
Adenocarcinoma-Lung	Adenocarcinoma with mixed subtypes	Overlapping lesion of lung
Adenocarcinoma-Lung	Adenocarcinoma with mixed subtypes	Upper lobe, lung
Adenocarcinoma-Lung	Adenocarcinoma, NOS	Lower lobe, lung
Adenocarcinoma-Lung	Adenocarcinoma, NOS	Lung, NOS
Adenocarcinoma-Lung	Adenocarcinoma, NOS	Main bronchus
Adenocarcinoma-Lung	Adenocarcinoma, NOS	Middle lobe, lung
Adenocarcinoma-Lung	Adenocarcinoma, NOS	Upper lobe, lung
Adenocarcinoma-Lung	Bronchio-alveolar carcinoma, mucinous	Lower lobe, lung
Adenocarcinoma-Lung	Bronchio-alveolar carcinoma, mucinous	Upper lobe, lung
Adenocarcinoma-Lung	Bronchiolo-alveolar adenocarcinoma, NOS	Lower lobe, lung
Adenocarcinoma-Lung	Bronchiolo-alveolar adenocarcinoma, NOS	Upper lobe, lung
Adenocarcinoma-Lung	Bronchiolo-alveolar carcinoma, non-mucinous	Lower lobe, lung
Adenocarcinoma-Lung	Bronchiolo-alveolar carcinoma, non-mucinous	Overlapping lesion of lung
Adenocarcinoma-Lung	Bronchiolo-alveolar carcinoma, non-mucinous	Upper lobe, lung
Adenocarcinoma-Lung	Clear cell adenocarcinoma, NOS	Upper lobe, lung
Adenocarcinoma-Lung	Micropapillary carcinoma, NOS	Lower lobe, lung
Adenocarcinoma-Lung	Micropapillary carcinoma, NOS	Upper lobe, lung
Adenocarcinoma-Lung	Mucinous adenocarcinoma	Lower lobe, lung
Adenocarcinoma-Lung	Mucinous adenocarcinoma	Upper lobe, lung
Adenocarcinoma-Lung	Papillary adenocarcinoma, NOS	Lower lobe, lung
Adenocarcinoma-Lung	Papillary adenocarcinoma, NOS	Lung, NOS
Adenocarcinoma-Lung	Papillary adenocarcinoma, NOS	Middle lobe, lung
Adenocarcinoma-Lung	Papillary adenocarcinoma, NOS	Overlapping lesion of lung
Adenocarcinoma-Lung	Papillary adenocarcinoma, NOS	Upper lobe, lung
Adenocarcinoma-Lung	Solid carcinoma, NOS	Lower lobe, lung
Adenocarcinoma-Lung	Solid carcinoma, NOS	Upper lobe, lung
Adenocarcinoma-Stomach	Adenocarcinoma with mixed subtypes	Stomach, NOS
Adenocarcinoma-Stomach	Adenocarcinoma, intestinal type	Body of stomach
Adenocarcinoma-Stomach	Adenocarcinoma, intestinal type	Cardia, NOS
Adenocarcinoma-Stomach	Adenocarcinoma, intestinal type	Fundus of stomach
Adenocarcinoma-Stomach	Adenocarcinoma, intestinal type	Gastric antrum
Adenocarcinoma-Stomach	Adenocarcinoma, intestinal type	Stomach, NOS
Adenocarcinoma-Stomach	Adenocarcinoma, NOS	Body of stomach
Adenocarcinoma-Stomach	Adenocarcinoma, NOS	Cardia, NOS
Adenocarcinoma-Stomach	Adenocarcinoma, NOS	Fundus of stomach
Adenocarcinoma-Stomach	Adenocarcinoma, NOS	Gastric antrum
Adenocarcinoma-Stomach	Adenocarcinoma, NOS	Lesser curvature of stomach, NOS
Adenocarcinoma-Stomach	Adenocarcinoma, NOS	Pylorus
Adenocarcinoma-Stomach	Adenocarcinoma, NOS	Stomach, NOS
Adenocarcinoma-Stomach	Carcinoma, diffuse type	Body of stomach
Adenocarcinoma-Stomach	Carcinoma, diffuse type	Cardia, NOS
Adenocarcinoma-Stomach	Carcinoma, diffuse type	Fundus of stomach
Adenocarcinoma-Stomach	Carcinoma, diffuse type	Gastric antrum
Adenocarcinoma-Stomach	Carcinoma, diffuse type	Stomach, NOS
Adenocarcinoma-Stomach	Mucinous adenocarcinoma	Body of stomach
Adenocarcinoma-Stomach	Mucinous adenocarcinoma	Cardia, NOS
Adenocarcinoma-Stomach	Mucinous adenocarcinoma	Fundus of stomach
Adenocarcinoma-Stomach	Mucinous adenocarcinoma	Gastric antrum
Adenocarcinoma-Stomach	Mucinous adenocarcinoma	Stomach, NOS
Adenocarcinoma-Stomach	Papillary adenocarcinoma, NOS	Body of stomach
Adenocarcinoma-Stomach	Papillary adenocarcinoma, NOS	Cardia, NOS
Adenocarcinoma-Stomach	Papillary adenocarcinoma, NOS	Fundus of stomach
Adenocarcinoma-Stomach	Papillary adenocarcinoma, NOS	Gastric antrum
Adenocarcinoma-Stomach	Signet ring cell carcinoma	Body of stomach
Adenocarcinoma-Stomach	Signet ring cell carcinoma	Cardia, NOS
Adenocarcinoma-Stomach	Signet ring cell carcinoma	Gastric antrum
Adenocarcinoma-Stomach	Tubular adenocarcinoma	Body of stomach
Adenocarcinoma-Stomach	Tubular adenocarcinoma	Cardia, NOS
Adenocarcinoma-Stomach	Tubular adenocarcinoma	Fundus of stomach
Adenocarcinoma-Stomach	Tubular adenocarcinoma	Gastric antrum
Bronchioloalveolar carcinoma	Bronchio-alveolar carcinoma, mucinous	Lower lobe, lung
Bronchioloalveolar carcinoma	Bronchio-alveolar carcinoma, mucinous	Upper lobe, lung
Bronchioloalveolar carcinoma	Bronchiolo-alveolar adenocarcinoma, NOS	Lower lobe, lung
Bronchioloalveolar carcinoma	Bronchiolo-alveolar adenocarcinoma, NOS	Upper lobe, lung
Bronchioloalveolar carcinoma	Bronchiolo-alveolar carcinoma, non-mucinous	Lower lobe, lung
Bronchioloalveolar carcinoma	Bronchiolo-alveolar carcinoma, non-mucinous	Overlapping lesion of lung
Bronchioloalveolar carcinoma	Bronchiolo-alveolar carcinoma, non-mucinous	Upper lobe, lung
Carcinoma-Breast	Infiltrating duct and lobular carcinoma	Breast, NOS
Carcinoma-Breast	Infiltrating duct and lobular carcinoma	Lower-inner quadrant of breast
Carcinoma-Breast	Infiltrating duct and lobular carcinoma	Lower-outer quadrant of breast
Carcinoma-Breast	Infiltrating duct and lobular carcinoma	Overlapping lesion of breast
Carcinoma-Breast	Infiltrating duct and lobular carcinoma	Upper-inner quadrant of breast
Carcinoma-Breast	Infiltrating duct and lobular carcinoma	Upper-outer quadrant of breast
Carcinoma-Breast	Infiltrating duct carcinoma, NOS	Breast, NOS
Carcinoma-Breast	Infiltrating duct carcinoma, NOS	Lower-inner quadrant of breast
Carcinoma-Breast	Infiltrating duct carcinoma, NOS	Lower-outer quadrant of breast
Carcinoma-Breast	Infiltrating duct carcinoma, NOS	Overlapping lesion of breast
Carcinoma-Breast	Infiltrating duct carcinoma, NOS	Upper-inner quadrant of breast
Carcinoma-Breast	Infiltrating duct carcinoma, NOS	Upper-outer quadrant of breast
Carcinoma-Breast	Infiltrating duct mixed with other types of carcinoma	Breast, NOS
Carcinoma-Breast	Infiltrating duct mixed with other types of carcinoma	Lower-inner quadrant of breast
Carcinoma-Breast	Infiltrating duct mixed with other types of carcinoma	Lower-outer quadrant of breast
Carcinoma-Breast	Infiltrating duct mixed with other types of carcinoma	Overlapping lesion of breast
Carcinoma-Breast	Infiltrating duct mixed with other types of carcinoma	Upper-inner quadrant of breast
Carcinoma-Breast	Infiltrating duct mixed with other types of carcinoma	Upper-outer quadrant of breast
Carcinoma-Breast	Infiltrating lobular mixed with other types of carcinoma	Breast, NOS
Carcinoma-Breast	Infiltrating lobular mixed with other types of carcinoma	Lower-inner quadrant of breast
Carcinoma-Breast	Infiltrating lobular mixed with other types of carcinoma	Lower-outer quadrant of breast
Carcinoma-Breast	Infiltrating lobular mixed with other types of carcinoma	Overlapping lesion of breast
Carcinoma-Breast	Infiltrating lobular mixed with other types of carcinoma	Upper-inner quadrant of breast
Carcinoma-Breast	Infiltrating lobular mixed with other types of carcinoma	Upper-outer quadrant of breast
Carcinoma-Breast	Lobular carcinoma, NOS	Breast, NOS
Carcinoma-Breast	Lobular carcinoma, NOS	Lower-inner quadrant of breast
Carcinoma-Breast	Lobular carcinoma, NOS	Lower-outer quadrant of breast
Carcinoma-Breast	Lobular carcinoma, NOS	Overlapping lesion of breast
Carcinoma-Breast	Lobular carcinoma, NOS	Upper-inner quadrant of breast
Carcinoma-Breast	Lobular carcinoma, NOS	Upper-outer quadrant of breast
Carcinoma-Breast	Medullary carcinoma, NOS	Breast, NOS
Carcinoma-Breast	Medullary carcinoma, NOS	Lower-inner quadrant of breast
Carcinoma-Breast	Medullary carcinoma, NOS	Lower-outer quadrant of breast
Carcinoma-Breast	Medullary carcinoma, NOS	Overlapping lesion of breast
Carcinoma-Breast	Medullary carcinoma, NOS	Upper-inner quadrant of breast
Carcinoma-Breast	Medullary carcinoma, NOS	Upper-outer quadrant of breast
Carcinoma-Breast	Paget disease and infiltrating duct carcinoma of breast	Breast, NOS
Carcinoma-Breast	Paget disease and infiltrating duct carcinoma of breast	Lower-inner quadrant of breast
Carcinoma-Breast	Paget disease and infiltrating duct carcinoma of breast	Lower-outer quadrant of breast
Carcinoma-Breast	Paget disease and infiltrating duct carcinoma of breast	Overlapping lesion of breast
Carcinoma-Breast	Paget disease and infiltrating duct carcinoma of breast	Upper-inner quadrant of breast
Carcinoma-Breast	Paget disease and infiltrating duct carcinoma of breast	Upper-outer quadrant of breast
Cholangiocarcinoma	Cholangiocarcinoma	Extrahepatic bile duct
Cholangiocarcinoma	Cholangiocarcinoma	Gallbladder
Cholangiocarcinoma	Cholangiocarcinoma	Intrahepatic bile duct
Cholangiocarcinoma	Cholangiocarcinoma	Liver
Chromophobe Renal Cell Carcinoma	Renal cell carcinoma, chromophobe type	Kidney, NOS
Clear Cell Renal Cell Carcinoma	Clear cell adenocarcinoma, NOS	Kidney, NOS
Clear Cell Renal Cell Carcinoma	Renal cell carcinoma, NOS	Kidney, NOS
Colorectal Adenocarcinoma	Adenocarcinoma in tubolovillous adenoma	Rectum, NOS
Colorectal Adenocarcinoma	Adenocarcinoma with mixed subtypes	Colon, NOS
Colorectal Adenocarcinoma	Adenocarcinoma with mixed subtypes	Rectum, NOS
Colorectal Adenocarcinoma	Adenocarcinoma with neuroendocrine differentiation	Colon, NOS
Colorectal Adenocarcinoma	Adenocarcinoma, NOS	Ascending colon
Colorectal Adenocarcinoma	Adenocarcinoma, NOS	Cecum
Colorectal Adenocarcinoma	Adenocarcinoma, NOS	Colon, NOS
Colorectal Adenocarcinoma	Adenocarcinoma, NOS	Descending colon
Colorectal Adenocarcinoma	Adenocarcinoma, NOS	Hepatic flexure of colon
Colorectal Adenocarcinoma	Adenocarcinoma, NOS	Rectosigmoid junction
Colorectal Adenocarcinoma	Adenocarcinoma, NOS	Rectum, NOS
Colorectal Adenocarcinoma	Adenocarcinoma, NOS	Sigmoid colon
Colorectal Adenocarcinoma	Adenocarcinoma, NOS	Splenic flexure of colon
Colorectal Adenocarcinoma	Adenocarcinoma, NOS	Transverse colon
Colorectal Adenocarcinoma	Carcinoma, NOS	Sigmoid colon
Colorectal Adenocarcinoma	Mucinous adenocarcinoma	Ascending colon
Colorectal Adenocarcinoma	Mucinous adenocarcinoma	Cecum
Colorectal Adenocarcinoma	Mucinous adenocarcinoma	Colon, NOS
Colorectal Adenocarcinoma	Mucinous adenocarcinoma	Descending colon
Colorectal Adenocarcinoma	Mucinous adenocarcinoma	Hepatic flexure of colon
Colorectal Adenocarcinoma	Mucinous adenocarcinoma	Rectosigmoid junction
Colorectal Adenocarcinoma	Mucinous adenocarcinoma	Rectum, NOS
Colorectal Adenocarcinoma	Mucinous adenocarcinoma	Sigmoid colon
Colorectal Adenocarcinoma	Mucinous adenocarcinoma	Splenic flexure of colon
Colorectal Adenocarcinoma	Mucinous adenocarcinoma	Transverse colon
Colorectal Adenocarcinoma	Papillary adenocarcinoma, NOS	Ascending colon
Colorectal Adenocarcinoma	Papillary adenocarcinoma, NOS	Sigmoid colon
Colorectal Adenocarcinoma	Tubular adenocarcinoma	Rectum, NOS
Diffuse type carcinoma-Stomach	Carcinoma, diffuse type	Body of stomach
Diffuse type carcinoma-Stomach	Carcinoma, diffuse type	Cardia, NOS
Diffuse type carcinoma-Stomach	Carcinoma, diffuse type	Fundus of stomach
Diffuse type carcinoma-Stomach	Carcinoma, diffuse type	Gastric antrum
Diffuse type carcinoma-Stomach	Carcinoma, diffuse type	Stomach, NOS
Diffuse type carcinoma-Stomach	Signet ring cell carcinoma	Body of stomach
Diffuse type carcinoma-Stomach	Signet ring cell carcinoma	Cardia, NOS
Diffuse type carcinoma-Stomach	Signet ring cell carcinoma	Gastric antrum
Duct and Lobular Carcinoma-Breast	Infiltrating duct and lobular carcinoma	Breast, NOS
Duct and Lobular Carcinoma-Breast	Infiltrating duct and lobular carcinoma	Lower-inner quadrant of breast
Duct and Lobular Carcinoma-Breast	Infiltrating duct and lobular carcinoma	Lower-outer quadrant of breast
Duct and Lobular Carcinoma-Breast	Infiltrating duct and lobular carcinoma	Overlapping lesion of breast
Duct and Lobular Carcinoma-Breast	Infiltrating duct and lobular carcinoma	Upper-inner quadrant of breast
Duct and Lobular Carcinoma-Breast	Infiltrating duct and lobular carcinoma	Upper-outer quadrant of breast
Ductal Carcinoma-Breast	Infiltrating duct carcinoma, NOS	Breast, NOS
Ductal Carcinoma-Breast	Infiltrating duct carcinoma, NOS	Lower-inner quadrant of breast
Ductal Carcinoma-Breast	Infiltrating duct carcinoma, NOS	Lower-outer quadrant of breast
Ductal Carcinoma-Breast	Infiltrating duct carcinoma, NOS	Overlapping lesion of breast
Ductal Carcinoma-Breast	Infiltrating duct carcinoma, NOS	Upper-inner quadrant of breast
Ductal Carcinoma-Breast	Infiltrating duct carcinoma, NOS	Upper-outer quadrant of breast
Endometrioid Adenocarcinoma	Endometrioid adenocarcinoma, NOS	Corpus uteri
Endometrioid Adenocarcinoma	Endometrioid adenocarcinoma, NOS	Endometrium
Endometrioid Adenocarcinoma	Endometrioid adenocarcinoma, NOS	Fundus uteri
Endometrioid Adenocarcinoma	Endometrioid adenocarcinoma, NOS	Isthmus uteri
Endometrioid Adenocarcinoma	Endometrioid adenocarcinoma, secretory variant	Corpus uteri
Endometrioid Adenocarcinoma	Endometrioid adenocarcinoma, secretory variant	Endometrium
Endometrioid Adenocarcinoma	Endometrioid adenocarcinoma, secretory variant	Fundus uteri
Endometrioid Adenocarcinoma	Endometrioid adenocarcinoma, secretory variant	Isthmus uteri
Esophageal Adenocarcinoma	Adenocarcinoma, NOS	Esophagus, NOS
Esophageal Adenocarcinoma	Adenocarcinoma, NOS	Lower third of esophagus
Esophageal Adenocarcinoma	Adenocarcinoma, NOS	Middle third of esophagus
Esophageal Adenocarcinoma	Adenocarcinoma, NOS	Thoracic esophagus
Esophageal Adenocarcinoma	Mucinous adenocarcinoma	Lower third of esophagus
Esophageal Adenocarcinoma	Tubular adenocarcinoma	Lower third of esophagus
Hepatocellular carcinoma	Hepatocellular carcinoma, clear cell type	Liver
Hepatocellular carcinoma	Hepatocellular carcinoma, fibrolamellar	Liver
Hepatocellular carcinoma	Hepatocellular carcinoma, NOS	Liver
Hepatocellular carcinoma	Hepatocellular carcinoma, spindle cell variant	Liver
Intestinal Type Adenocarcinoma-Stomach	Adenocarcinoma, intestinal type	Body of stomach
Intestinal Type Adenocarcinoma-Stomach	Adenocarcinoma, intestinal type	Cardia, NOS
Intestinal Type Adenocarcinoma-Stomach	Adenocarcinoma, intestinal type	Fundus of stomach
Intestinal Type Adenocarcinoma-Stomach	Adenocarcinoma, intestinal type	Gastric antrum
Intestinal Type Adenocarcinoma-Stomach	Adenocarcinoma, intestinal type	Stomach, NOS
Left Colorectal Adenocarcinoma	Adenocarcinoma in tubolovillous adenoma	Rectum, NOS
Left Colorectal Adenocarcinoma	Adenocarcinoma with mixed subtypes	Rectum, NOS
Left Colorectal Adenocarcinoma	Adenocarcinoma, NOS	Descending colon
Left Colorectal Adenocarcinoma	Adenocarcinoma, NOS	Rectosigmoid junction
Left Colorectal Adenocarcinoma	Adenocarcinoma, NOS	Rectum, NOS
Left Colorectal Adenocarcinoma	Adenocarcinoma, NOS	Sigmoid colon
Left Colorectal Adenocarcinoma	Adenocarcinoma, NOS	Splenic flexure of colon
Left Colorectal Adenocarcinoma	Carcinoma, NOS	Sigmoid colon
Left Colorectal Adenocarcinoma	Mucinous adenocarcinoma	Descending colon
Left Colorectal Adenocarcinoma	Mucinous adenocarcinoma	Rectosigmoid junction
Left Colorectal Adenocarcinoma	Mucinous adenocarcinoma	Rectum, NOS
Left Colorectal Adenocarcinoma	Mucinous adenocarcinoma	Sigmoid colon
Left Colorectal Adenocarcinoma	Mucinous adenocarcinoma	Splenic flexure of colon
Left Colorectal Adenocarcinoma	Papillary adenocarcinoma, NOS	Sigmoid colon
Left Colorectal Adenocarcinoma	Tubular adenocarcinoma	Rectum, NOS
Lobular Carcinoma-Breast	Lobular carcinoma, NOS	Breast, NOS
Lobular Carcinoma-Breast	Lobular carcinoma, NOS	Lower-inner quadrant of breast
Lobular Carcinoma-Breast	Lobular carcinoma, NOS	Lower-outer quadrant of breast
Lobular Carcinoma-Breast	Lobular carcinoma, NOS	Overlapping lesion of breast
Lobular Carcinoma-Breast	Lobular carcinoma, NOS	Upper-inner quadrant of breast
Lobular Carcinoma-Breast	Lobular carcinoma, NOS	Upper-outer quadrant of breast
Mucinous Adenocarcinoma-Lung	Mucinous adenocarcinoma	Lower lobe, lung
Mucinous Adenocarcinoma-Lung	Mucinous adenocarcinoma	Upper lobe, lung
Papillary adenocarcinoma-Lung	Papillary adenocarcinoma, NOS	Lower lobe, lung
Papillary adenocarcinoma-Lung	Papillary adenocarcinoma, NOS	Lung, NOS
Papillary adenocarcinoma-Lung	Papillary adenocarcinoma, NOS	Middle lobe, lung
Papillary adenocarcinoma-Lung	Papillary adenocarcinoma, NOS	Overlapping lesion of lung
Papillary adenocarcinoma-Lung	Papillary adenocarcinoma, NOS	Upper lobe, lung
Papillary Renal Cell Carcinoma	Papillary adenocarcinoma, NOS	Kidney, NOS
Papillary Transitional Cell Carcinoma-Bladder	Papillary transitional cell carcinoma	Anterior wall of bladder
Papillary Transitional Cell Carcinoma-Bladder	Papillary transitional cell carcinoma	Bladder neck
Papillary Transitional Cell Carcinoma-Bladder	Papillary transitional cell carcinoma	Bladder, NOS
Papillary Transitional Cell Carcinoma-Bladder	Papillary transitional cell carcinoma	Dome of bladder
Papillary Transitional Cell Carcinoma-Bladder	Papillary transitional cell carcinoma	Lateral wall of bladder
Papillary Transitional Cell Carcinoma-Bladder	Papillary transitional cell carcinoma	Posterior wall of bladder
Papillary Transitional Cell Carcinoma-Bladder	Papillary transitional cell carcinoma	Trigone of bladder
Papillary Transitional Cell Carcinoma-Bladder	Papillary transitional cell carcinoma	Ureteric orifice
Prostate Adenocarcinoma	Adenocarcinoma with mixed subtypes	Prostate gland
Prostate Adenocarcinoma	Adenocarcinoma, NOS	Prostate gland
Prostate Adenocarcinoma	Infiltrating duct carcinoma, NOS	Prostate gland
Prostate Adenocarcinoma	Mucinous adenocarcinoma	Prostate gland
Right Colorectal Adenocarcinoma	Adenocarcinoma, NOS	Ascending colon
Right Colorectal Adenocarcinoma	Adenocarcinoma, NOS	Cecum
Right Colorectal Adenocarcinoma	Adenocarcinoma, NOS	Hepatic flexure of colon
Right Colorectal Adenocarcinoma	Mucinous adenocarcinoma	Ascending colon
Right Colorectal Adenocarcinoma	Mucinous adenocarcinoma	Cecum
Right Colorectal Adenocarcinoma	Mucinous adenocarcinoma	Hepatic flexure of colon
Right Colorectal Adenocarcinoma	Papillary adenocarcinoma, NOS	Ascending colon
Serous cystadenocarcinoma-Endometrium	Papillary serous cystadenocarcinoma	Corpus uteri
Serous cystadenocarcinoma-Endometrium	Papillary serous cystadenocarcinoma	Endometrium
Serous cystadenocarcinoma-Endometrium	Papillary serous cystadenocarcinoma	Fundus uteri
Serous cystadenocarcinoma-Endometrium	Papillary serous cystadenocarcinoma	Isthmus uteri
Serous cystadenocarcinoma-Endometrium	Serous cystadenocarcinoma, NOS	Corpus uteri
Serous cystadenocarcinoma-Endometrium	Serous cystadenocarcinoma, NOS	Endometrium
Serous cystadenocarcinoma-Endometrium	Serous cystadenocarcinoma, NOS	Fundus uteri
Serous cystadenocarcinoma-Endometrium	Serous cystadenocarcinoma, NOS	Isthmus uteri
Squamous Cell Carcinoma-Esophagus	Basaloid squamous cell carcinoma	Lower third of esophagus
Squamous Cell Carcinoma-Esophagus	Squamous cell carcinoma, keratinizing, NOS	Esophagus, NOS
Squamous Cell Carcinoma-Esophagus	Squamous cell carcinoma, keratinizing, NOS	Lower third of esophagus
Squamous Cell Carcinoma-Esophagus	Squamous cell carcinoma, NOS	Esophagus, NOS
Squamous Cell Carcinoma-Esophagus	Squamous cell carcinoma, NOS	Lower third of esophagus
Squamous Cell Carcinoma-Esophagus	Squamous cell carcinoma, NOS	Middle third of esophagus
Squamous Cell Carcinoma-Esophagus	Squamous cell carcinoma, NOS	Upper third of esophagus
Squamous Cell Carcinoma-Head and Neck	Basaloid squamous cell carcinoma	Base of tongue, NOS
Squamous Cell Carcinoma-Head and Neck	Basaloid squamous cell carcinoma	Cheek mucosa
Squamous Cell Carcinoma-Head and Neck	Basaloid squamous cell carcinoma	Floor of mouth, NOS
Squamous Cell Carcinoma-Head and Neck	Basaloid squamous cell carcinoma	Larynx, NOS
Squamous Cell Carcinoma-Head and Neck	Basaloid squamous cell carcinoma	Lower third of esophagus
Squamous Cell Carcinoma-Head and Neck	Basaloid squamous cell carcinoma	Tonsil, NOS
Squamous Cell Carcinoma-Head and Neck	Squamous cell carcinoma, keratinizing, NOS	Anterior floor of mouth
Squamous Cell Carcinoma-Head and Neck	Squamous cell carcinoma, keratinizing, NOS	Base of tongue, NOS
Squamous Cell Carcinoma-Head and Neck	Squamous cell carcinoma, keratinizing, NOS	Cheek mucosa
Squamous Cell Carcinoma-Head and Neck	Squamous cell carcinoma, keratinizing, NOS	Esophagus, NOS
Squamous Cell Carcinoma-Head and Neck	Squamous cell carcinoma, keratinizing, NOS	Floor of mouth, NOS
Squamous Cell Carcinoma-Head and Neck	Squamous cell carcinoma, keratinizing, NOS	Gum, NOS
Squamous Cell Carcinoma-Head and Neck	Squamous cell carcinoma, keratinizing, NOS	Larynx, NOS
Squamous Cell Carcinoma-Head and Neck	Squamous cell carcinoma, keratinizing, NOS	Lip, NOS
Squamous Cell Carcinoma-Head and Neck	Squamous cell carcinoma, keratinizing, NOS	Lower third of esophagus
Squamous Cell Carcinoma-Head and Neck	Squamous cell carcinoma, keratinizing, NOS	Mouth, NOS
Squamous Cell Carcinoma-Head and Neck	Squamous cell carcinoma, keratinizing, NOS	Oropharynx, NOS
Squamous Cell Carcinoma-Head and Neck	Squamous cell carcinoma, keratinizing, NOS	Palate, NOS
Squamous Cell Carcinoma-Head and Neck	Squamous cell carcinoma, keratinizing, NOS	Posterior wall of oropharynx
Squamous Cell Carcinoma-Head and Neck	Squamous cell carcinoma, keratinizing, NOS	Retromolar area
Squamous Cell Carcinoma-Head and Neck	Squamous cell carcinoma, keratinizing, NOS	Tongue, NOS
Squamous Cell Carcinoma-Head and Neck	Squamous cell carcinoma, keratinizing, NOS	Tonsil, NOS
Squamous Cell Carcinoma-Head and Neck	Squamous cell carcinoma, large cell, nonkeratinizing, NOS	Base of tongue, NOS
Squamous Cell Carcinoma-Head and Neck	Squamous cell carcinoma, large cell, nonkeratinizing, NOS	Hypopharynx, NOS
Squamous Cell Carcinoma-Head and Neck	Squamous cell carcinoma, large cell, nonkeratinizing, NOS	Larynx, NOS
Squamous Cell Carcinoma-Head and Neck	Squamous cell carcinoma, large cell, nonkeratinizing, NOS	Tonsil, NOS
Squamous Cell Carcinoma-Head and Neck	Squamous cell carcinoma, NOS	Anterior floor of mouth
Squamous Cell Carcinoma-Head and Neck	Squamous cell carcinoma, NOS	Base of tongue, NOS
Squamous Cell Carcinoma-Head and Neck	Squamous cell carcinoma, NOS	Border of tongue
Squamous Cell Carcinoma-Head and Neck	Squamous cell carcinoma, NOS	Cardia, NOS
Squamous Cell Carcinoma-Head and Neck	Squamous cell carcinoma, NOS	Cheek mucosa
Squamous Cell Carcinoma-Head and Neck	Squamous cell carcinoma, NOS	Esophagus, NOS
Squamous Cell Carcinoma-Head and Neck	Squamous cell carcinoma, NOS	Floor of mouth, NOS
Squamous Cell Carcinoma-Head and Neck	Squamous cell carcinoma, NOS	Gum, NOS
Squamous Cell Carcinoma-Head and Neck	Squamous cell carcinoma, NOS	Hard palate
Squamous Cell Carcinoma-Head and Neck	Squamous cell carcinoma, NOS	Hypopharynx, NOS
Squamous Cell Carcinoma-Head and Neck	Squamous cell carcinoma, NOS	Larynx, NOS
Squamous Cell Carcinoma-Head and Neck	Squamous cell carcinoma, NOS	Lip, NOS
Squamous Cell Carcinoma-Head and Neck	Squamous cell carcinoma, NOS	Lower gum
Squamous Cell Carcinoma-Head and Neck	Squamous cell carcinoma, NOS	Lower third of esophagus
Squamous Cell Carcinoma-Head and Neck	Squamous cell carcinoma, NOS	Main bronchus
Squamous Cell Carcinoma-Head and Neck	Squamous cell carcinoma, NOS	Mandible
Squamous Cell Carcinoma-Head and Neck	Squamous cell carcinoma, NOS	Middle third of esophagus
Squamous Cell Carcinoma-Head and Neck	Squamous cell carcinoma, NOS	Mouth, NOS
Squamous Cell Carcinoma-Head and Neck	Squamous cell carcinoma, NOS	Oropharynx, NOS
Squamous Cell Carcinoma-Head and Neck	Squamous cell carcinoma, NOS	Overlapping lesion of lip, oral cavity and pharynx
Squamous Cell Carcinoma-Head and Neck	Squamous cell carcinoma, NOS	Pharynx, NOS
Squamous Cell Carcinoma-Head and Neck	Squamous cell carcinoma, NOS	Supraglottis
Squamous Cell Carcinoma-Head and Neck	Squamous cell carcinoma, NOS	Tongue, NOS
Squamous Cell Carcinoma-Head and Neck	Squamous cell carcinoma, NOS	Tonsil, NOS
Squamous Cell Carcinoma-Head and Neck	Squamous cell carcinoma, NOS	Upper Gum
Squamous Cell Carcinoma-Head and Neck	Squamous cell carcinoma, NOS	Upper third of esophagus
Squamous Cell Carcinoma-Head and Neck	Squamous cell carcinoma, NOS	Ventral surface of tongue, NOS
Squamous Cell Carcinoma-Head and Neck	Squamous cell carcinoma, spindle cell	Oropharynx, NOS
Squamous Cell Carcinoma-Lung	Basaloid squamous cell carcinoma	Lower lobe, lung
Squamous Cell Carcinoma-Lung	Basaloid squamous cell carcinoma	Upper lobe, lung
Squamous Cell Carcinoma-Lung	Squamous cell carcinoma, keratinizing, NOS	Lower lobe, lung
Squamous Cell Carcinoma-Lung	Squamous cell carcinoma, keratinizing, NOS	Lung, NOS
Squamous Cell Carcinoma-Lung	Squamous cell carcinoma, keratinizing, NOS	Middle lobe, lung
Squamous Cell Carcinoma-Lung	Squamous cell carcinoma, keratinizing, NOS	Upper lobe, lung
Squamous Cell Carcinoma-Lung	Squamous cell carcinoma, large cell, nonkeratinizing, NOS	Lower lobe, lung
Squamous Cell Carcinoma-Lung	Squamous cell carcinoma, large cell, nonkeratinizing, NOS	Upper lobe, lung
Squamous Cell Carcinoma-Lung	Squamous cell carcinoma, NOS	Lower lobe, lung
Squamous Cell Carcinoma-Lung	Squamous cell carcinoma, NOS	Lung, NOS
Squamous Cell Carcinoma-Lung	Squamous cell carcinoma, NOS	Main bronchus
Squamous Cell Carcinoma-Lung	Squamous cell carcinoma, NOS	Middle lobe, lung
Squamous Cell Carcinoma-Lung	Squamous cell carcinoma, NOS	Overlapping lesion of lung
Squamous Cell Carcinoma-Lung	Squamous cell carcinoma, NOS	Upper lobe, lung
Transitional Cell Carcinoma-Bladder	Transitional cell carcinoma	Anterior wall of bladder
Transitional Cell Carcinoma-Bladder	Transitional cell carcinoma	Bladder neck
Transitional Cell Carcinoma-Bladder	Transitional cell carcinoma	Bladder, NOS
Transitional Cell Carcinoma-Bladder	Transitional cell carcinoma	Dome of bladder
Transitional Cell Carcinoma-Bladder	Transitional cell carcinoma	Lateral wall of bladder
Transitional Cell Carcinoma-Bladder	Transitional cell carcinoma	Posterior wall of bladder
Transitional Cell Carcinoma-Bladder	Transitional cell carcinoma	Trigone of bladder
Transitional Cell Carcinoma-Bladder	Transitional cell carcinoma	Ureteric orifice
Tubular Adenocarcinoma-Stomach	Tubular adenocarcinoma	Body of stomach
Tubular Adenocarcinoma-Stomach	Tubular adenocarcinoma	Cardia, NOS
Tubular Adenocarcinoma-Stomach	Tubular adenocarcinoma	Fundus of stomach
Tubular Adenocarcinoma-Stomach	Tubular adenocarcinoma	Gastric antrum
All Transitional Cell Carcinoma-Bladder	Papillary transitional cell carcinoma	Anterior wall of bladder
All Transitional Cell Carcinoma-Bladder	Papillary transitional cell carcinoma	Bladder neck
All Transitional Cell Carcinoma-Bladder	Papillary transitional cell carcinoma	Bladder, NOS
All Transitional Cell Carcinoma-Bladder	Papillary transitional cell carcinoma	Dome of bladder
All Transitional Cell Carcinoma-Bladder	Papillary transitional cell carcinoma	Lateral wall of bladder
All Transitional Cell Carcinoma-Bladder	Papillary transitional cell carcinoma	Posterior wall of bladder
All Transitional Cell Carcinoma-Bladder	Papillary transitional cell carcinoma	Trigone of bladder
All Transitional Cell Carcinoma-Bladder	Papillary transitional cell carcinoma	Ureteric orifice
All Transitional Cell Carcinoma-Bladder	Transitional cell carcinoma	Anterior wall of bladder
All Transitional Cell Carcinoma-Bladder	Transitional cell carcinoma	Bladder neck
All Transitional Cell Carcinoma-Bladder	Transitional cell carcinoma	Bladder, NOS
All Transitional Cell Carcinoma-Bladder	Transitional cell carcinoma	Dome of bladder
All Transitional Cell Carcinoma-Bladder	Transitional cell carcinoma	Lateral wall of bladder
All Transitional Cell Carcinoma-Bladder	Transitional cell carcinoma	Posterior wall of bladder
All Transitional Cell Carcinoma-Bladder	Transitional cell carcinoma	Trigone of bladder
All Transitional Cell Carcinoma-Bladder	Transitional cell carcinoma	Ureteric orifice

## Sheet: Normal Tissue Full List
Table S1: Detailed Description of Tissue Samples Included in Each Tissue Type
Normal Tissue Type	Included regions/subregions
Bladder	Anterior wall of bladder
Bladder	Bladder neck
Bladder	Bladder, NOS
Bladder	Dome of bladder
Bladder	Lateral wall of bladder
Bladder	Posterior wall of bladder
Bladder	Trigone of bladder
Breast	Breast, NOS
Breast	Lower-inner quadrant of breast
Breast	Lower-outer quadrant of breast
Breast	Overlapping lesion of breast
Breast	Upper-inner quadrant of breast
Breast	Upper-outer quadrant of breast
Bile Duct	Extrahepatic bile duct
Bile Duct	Intrahepatic bile duct
Liver	Liver
Lung	Lower lobe, lung
Lung	Lung, NOS
Lung	Middle lobe, lung
Lung	Overlapping lesion of lung
Lung	Upper lobe, lung
Head and Neck	Anterior floor of mouth
Head and Neck	Base of tongue, NOS
Head and Neck	Border of tongue
Head and Neck	Cheek mucosa
Head and Neck	Esophagus, NOS
Head and Neck	Floor of mouth, NOS
Head and Neck	Gum, NOS
Head and Neck	Hard palate
Head and Neck	Hypopharynx, NOS
Head and Neck	Larynx, NOS
Head and Neck	Lip, NOS
Head and Neck	Lower gum
Head and Neck	Lower third of esophagus
Head and Neck	Main bronchus
Head and Neck	Mandible
Head and Neck	Middle third of esophagus
Head and Neck	Mouth, NOS
Head and Neck	Oropharynx, NOS
Head and Neck	Overlapping lesion of lip, oral cavity and pharynx
Head and Neck	Palate, NOS
Head and Neck	Pharynx, NOS
Head and Neck	Posterior wall of oropharynx
Head and Neck	Retromolar area
Head and Neck	Supraglottis
Head and Neck	Tongue, NOS
Head and Neck	Tonsil, NOS
Head and Neck	Upper Gum
Head and Neck	Upper third of esophagus
Head and Neck	Ventral surface of tongue, NOS
Esophagus	Esophagus, NOS
Esophagus	Lower third of esophagus
Esophagus	Middle third of esophagus
Esophagus	Thoracic esophagus
Esophagus	Upper third of esophagus
Stomach	Body of stomach
Stomach	Cardia, NOS
Stomach	Fundus of stomach
Stomach	Gastric antrum
Stomach	Lesser curvature of stomach, NOS
Stomach	Stomach, NOS
Colon	Ascending colon
Colon	Cecum
Colon	Colon, NOS
Colon	Descending colon
Colon	Hepatic flexure of colon
Colon	Rectosigmoid junction
Colon	Rectum, NOS
Colon	Sigmoid colon
Colon	Splenic flexure of colon
Colon	Transverse colon
Left Colon	Rectosigmoid junction
Left Colon	Rectum, NOS
Left Colon	Descending colon
Left Colon	Sigmoid colon
Left Colon	Splenic flexure of colon
Right Colon	Cecum
Right Colon	Ascending colon
Right Colon	Hepatic flexure of colon
Prostate	Prostate gland
Endometrium	Corpus uteri
Endometrium	Endometrium
Endometrium	Fundus uteri
Endometrium	Isthmus uteri
Kidney	Kidney, NOS

## Sheet: Legend
Table S1: Detailed Description of Tissue Samples Included in Each Tissue Type
This table describes how primary tumor and normal tissue samples are categorized as cancer types and normal tissue types. Cancer Types tab lists each cancer type, the number of primary tumor samples analyzed, its corresponding normal tissue type, the number of normal tissue samples analyzed and the number of matched samples analyzed. Matched samples refers to a primary tumor and a normal tissue s…
