# Supplementary material for: Distinct signatures of codon and codon pair usage in 32 primary tumor types in the novel database CancerCoCoPUTs for cancer-specific codon usage
Source: Genome Med. 2021 Jul 28;13:122. doi: 10.1186/s13073-021-00935-6 (PMC8317675; doi:10.1186/s13073-021-00935-6)
Supplement: Supplementary file 3 — Additional file 3: Table S2. MSE Values for each Cancer Type Based on Median Tissue Codon Usage. [file 13073_2021_935_MOESM3_ESM.xlsx]

## Sheet: Table S2
Table S2: MSE Values for each Cancer Type Based on Median Tissue Codon Usage
Primary Tumor Type	MSE
Cholangiocarcinoma	9.31998
Hepatocellular carcinoma	2.8338
Squamous Cell Carcinoma-Esophagus	2.15831
Esophageal Adenocarcinoma	1.23288
Squamous Cell Carcinoma-Lung	0.94906
Papillary Renal Cell Carcinoma	0.771989
Adenocarcinoma-Lung	0.66388
Duct and Lobular Carcinoma-Breast	0.622589
Adenocarcinoma with mixed subtypes-Lung	0.608918
Lobular Carcinoma-Breast	0.596543
Bronchioloalveolar carcinoma	0.544267
Chromophobe Renal Cell Carcinoma	0.519748
Diffuse type carcinoma-Stomach	0.500419
Papillary adenocarcinoma-Lung	0.498395
Right Colorectal Adenocarcinoma	0.433823
Adenocarcinoma-Stomach	0.412748
Tubular Adenocarcinoma-Stomach	0.388917
Endometrioid Adenocarcinoma	0.34646
Papillary Transitional Cell Carcinoma-Bladder	0.338192
Intestinal Type Adenocarcinoma-Stomach	0.328872
Mucinous Adenocarcinoma-Lung	0.326286
Adenocarcinoma-Endometrium	0.304687
Left Colorectal Adenocarcinoma	0.264412
Colorectal Adenocarcinoma	0.263989
Carcinoma-Breast	0.26364
Serous cystadenocarcinoma-Endometrium	0.236874
Ductal Carcinoma-Breast	0.223224
Squamous Cell Carcinoma-Head and Neck	0.206568
Clear Cell Renal Cell Carcinoma	0.190132
All Transitional Cell Carcinoma-Bladder	0.114804
Prostate Adenocarcinoma	0.0936674
Transitional Cell Carcinoma-Bladder	0.0847581

## Sheet: Legend
Table S2: MSE Values for each Cancer Type Based on Median Tissue Codon Usage
This table summarizes the MSE computed based on each cancer type’s median transcriptomic weighted codon usage and its respective normal tissue. A high MSE tissue (Cholangiocarcinoma) and a low MSE tissue (Prostate Adenocarcinoma) are illustrated in more detail in Figs. 2A, B.
