# Supplementary material for: Distinct signatures of codon and codon pair usage in 32 primary tumor types in the novel database CancerCoCoPUTs for cancer-specific codon usage
Source: Genome Med. 2021 Jul 28;13:122. doi: 10.1186/s13073-021-00935-6 (PMC8317675; doi:10.1186/s13073-021-00935-6)
Supplement: Supplementary file 4 — Additional file 4: Table S3. Contains Table S3: Codon Usage Differences Between each Cancer and its Respective Normal Tissue. [file 13073_2021_935_MOESM4_ESM.xlsx]

## Sheet: Table S3
Table S3: Codon Usage Differences Between each Cancer and its Respective Normal Tissue
Cancer Name	Higher Usage in Cancer or Normal	Codon	% Difference
All Transitional Cell Carcinoma-Bladder	Cancer	CGG	5.41532
All Transitional Cell Carcinoma-Bladder	Cancer	TGG	3.51663
All Transitional Cell Carcinoma-Bladder	Cancer	GCG	3.43719
All Transitional Cell Carcinoma-Bladder	Cancer	CTG	3.1807
All Transitional Cell Carcinoma-Bladder	Cancer	CTC	2.52929
All Transitional Cell Carcinoma-Bladder	Normal	TGT	5.23258
All Transitional Cell Carcinoma-Bladder	Normal	CCT	4.80679
All Transitional Cell Carcinoma-Bladder	Normal	TGC	4.62324
All Transitional Cell Carcinoma-Bladder	Normal	GGT	4.06946
All Transitional Cell Carcinoma-Bladder	Normal	GGA	3.8069
Transitional Cell Carcinoma-Bladder	Cancer	CGG	4.76359
Transitional Cell Carcinoma-Bladder	Cancer	TGG	3.55825
Transitional Cell Carcinoma-Bladder	Cancer	GCG	2.96958
Transitional Cell Carcinoma-Bladder	Cancer	CTG	2.79464
Transitional Cell Carcinoma-Bladder	Cancer	CTC	2.21422
Transitional Cell Carcinoma-Bladder	Normal	TGT	5.0286
Transitional Cell Carcinoma-Bladder	Normal	TGC	4.59973
Transitional Cell Carcinoma-Bladder	Normal	CCT	3.54038
Transitional Cell Carcinoma-Bladder	Normal	GGA	2.81153
Transitional Cell Carcinoma-Bladder	Normal	CAA	2.69005
Papillary Transitional Cell Carcinoma-Bladder	Cancer	CGG	8.26213
Papillary Transitional Cell Carcinoma-Bladder	Cancer	GCG	5.37491
Papillary Transitional Cell Carcinoma-Bladder	Cancer	CTG	5.20702
Papillary Transitional Cell Carcinoma-Bladder	Cancer	CTC	4.34039
Papillary Transitional Cell Carcinoma-Bladder	Cancer	GCC	4.14697
Papillary Transitional Cell Carcinoma-Bladder	Normal	CCT	9.28494
Papillary Transitional Cell Carcinoma-Bladder	Normal	GGT	9.1682
Papillary Transitional Cell Carcinoma-Bladder	Normal	GGA	7.4974
Papillary Transitional Cell Carcinoma-Bladder	Normal	CAA	6.21694
Papillary Transitional Cell Carcinoma-Bladder	Normal	TGT	6.1052
Carcinoma-Breast	Cancer	GGT	15.8315
Carcinoma-Breast	Cancer	CCT	8.61822
Carcinoma-Breast	Cancer	CCC	5.96786
Carcinoma-Breast	Cancer	GGC	5.43793
Carcinoma-Breast	Cancer	GGA	5.11252
Carcinoma-Breast	Normal	TGT	7.43703
Carcinoma-Breast	Normal	ATA	4.77725
Carcinoma-Breast	Normal	TGC	4.7191
Carcinoma-Breast	Normal	AAT	4.34016
Carcinoma-Breast	Normal	TCA	4.31832
Ductal Carcinoma-Breast	Cancer	GGT	15.0559
Ductal Carcinoma-Breast	Cancer	CCT	8.07882
Ductal Carcinoma-Breast	Cancer	CCC	5.10644
Ductal Carcinoma-Breast	Cancer	GGA	5.06553
Ductal Carcinoma-Breast	Cancer	GGC	4.73962
Ductal Carcinoma-Breast	Normal	TGT	7.59543
Ductal Carcinoma-Breast	Normal	TGC	5.55994
Ductal Carcinoma-Breast	Normal	ATA	3.98344
Ductal Carcinoma-Breast	Normal	TCA	3.93319
Ductal Carcinoma-Breast	Normal	AAT	3.70941
Lobular Carcinoma-Breast	Cancer	GGT	19.6006
Lobular Carcinoma-Breast	Cancer	CCT	11.0773
Lobular Carcinoma-Breast	Cancer	CCC	9.8048
Lobular Carcinoma-Breast	Cancer	GGC	8.81294
Lobular Carcinoma-Breast	Cancer	CGG	5.9818
Lobular Carcinoma-Breast	Normal	TTA	8.92788
Lobular Carcinoma-Breast	Normal	ATA	8.79208
Lobular Carcinoma-Breast	Normal	AAT	7.30939
Lobular Carcinoma-Breast	Normal	TGT	7.21479
Lobular Carcinoma-Breast	Normal	AAA	6.69783
Duct and Lobular Carcinoma-Breast	Cancer	GGT	28.1161
Duct and Lobular Carcinoma-Breast	Cancer	CCT	16.8818
Duct and Lobular Carcinoma-Breast	Cancer	GGA	11.8577
Duct and Lobular Carcinoma-Breast	Cancer	GCT	6.31127
Duct and Lobular Carcinoma-Breast	Cancer	CCC	5.8767
Duct and Lobular Carcinoma-Breast	Normal	TGT	5.00884
Duct and Lobular Carcinoma-Breast	Normal	TGC	4.92502
Duct and Lobular Carcinoma-Breast	Normal	CGC	4.36848
Duct and Lobular Carcinoma-Breast	Normal	TCC	4.34059
Duct and Lobular Carcinoma-Breast	Normal	ACC	3.35173
Colorectal Adenocarcinoma	Cancer	CGT	11.2763
Colorectal Adenocarcinoma	Cancer	GGT	7.98328
Colorectal Adenocarcinoma	Cancer	CGA	7.60004
Colorectal Adenocarcinoma	Cancer	AAA	5.17211
Colorectal Adenocarcinoma	Cancer	AAG	4.79328
Colorectal Adenocarcinoma	Normal	TGC	8.22984
Colorectal Adenocarcinoma	Normal	TGT	6.18221
Colorectal Adenocarcinoma	Normal	AAC	4.2578
Colorectal Adenocarcinoma	Normal	ATA	4.20752
Colorectal Adenocarcinoma	Normal	AGC	4.0627
Left Colorectal Adenocarcinoma	Cancer	CGT	11.3888
Left Colorectal Adenocarcinoma	Cancer	GGT	8.67348
Left Colorectal Adenocarcinoma	Cancer	CGA	7.91113
Left Colorectal Adenocarcinoma	Cancer	AAA	4.92201
Left Colorectal Adenocarcinoma	Cancer	GCT	4.78353
Left Colorectal Adenocarcinoma	Normal	TGC	7.55318
Left Colorectal Adenocarcinoma	Normal	ACG	4.59329
Left Colorectal Adenocarcinoma	Normal	TGT	4.57043
Left Colorectal Adenocarcinoma	Normal	AAC	4.51554
Left Colorectal Adenocarcinoma	Normal	AGC	4.0904
Right Colorectal Adenocarcinoma	Cancer	CGT	12.2291
Right Colorectal Adenocarcinoma	Cancer	CGA	8.6116
Right Colorectal Adenocarcinoma	Cancer	GGT	7.92779
Right Colorectal Adenocarcinoma	Cancer	AAA	7.53747
Right Colorectal Adenocarcinoma	Cancer	AAG	6.26658
Right Colorectal Adenocarcinoma	Normal	TGC	10.3968
Right Colorectal Adenocarcinoma	Normal	TGT	6.73083
Right Colorectal Adenocarcinoma	Normal	TGG	5.26757
Right Colorectal Adenocarcinoma	Normal	AAC	5.06905
Right Colorectal Adenocarcinoma	Normal	AGC	5.04745
Adenocarcinoma-Endometrium	Cancer	GCG	6.0599
Adenocarcinoma-Endometrium	Cancer	CGG	4.9221
Adenocarcinoma-Endometrium	Cancer	CTC	4.7565
Adenocarcinoma-Endometrium	Cancer	GCC	4.65376
Adenocarcinoma-Endometrium	Cancer	CTG	4.51985
Adenocarcinoma-Endometrium	Normal	CAA	8.51922
Adenocarcinoma-Endometrium	Normal	GAA	6.28625
Adenocarcinoma-Endometrium	Normal	ATA	5.72231
Adenocarcinoma-Endometrium	Normal	AGA	5.68926
Adenocarcinoma-Endometrium	Normal	TCA	5.58462
Endometrioid Adenocarcinoma	Cancer	GCG	6.06739
Endometrioid Adenocarcinoma	Cancer	CTC	4.969
Endometrioid Adenocarcinoma	Cancer	CGG	4.94158
Endometrioid Adenocarcinoma	Cancer	GCC	4.88564
Endometrioid Adenocarcinoma	Cancer	CTG	4.69745
Endometrioid Adenocarcinoma	Normal	CAA	9.01341
Endometrioid Adenocarcinoma	Normal	GAA	6.78063
Endometrioid Adenocarcinoma	Normal	ATA	6.30152
Endometrioid Adenocarcinoma	Normal	TTA	6.14897
Endometrioid Adenocarcinoma	Normal	TCA	6.12466
Serous cystadenocarcinoma-Endometrium	Cancer	GCG	6.86193
Serous cystadenocarcinoma-Endometrium	Cancer	CGG	4.9851
Serous cystadenocarcinoma-Endometrium	Cancer	CTC	4.48956
Serous cystadenocarcinoma-Endometrium	Cancer	CTG	4.40076
Serous cystadenocarcinoma-Endometrium	Cancer	GCC	4.24346
Serous cystadenocarcinoma-Endometrium	Normal	CAA	7.21594
Serous cystadenocarcinoma-Endometrium	Normal	AGA	5.34546
Serous cystadenocarcinoma-Endometrium	Normal	TGT	5.15274
Serous cystadenocarcinoma-Endometrium	Normal	GAA	5.15094
Serous cystadenocarcinoma-Endometrium	Normal	CCT	4.42565
Squamous Cell Carcinoma-Head and Neck	Cancer	TCC	6.20192
Squamous Cell Carcinoma-Head and Neck	Cancer	CCG	5.68138
Squamous Cell Carcinoma-Head and Neck	Cancer	GGT	5.14044
Squamous Cell Carcinoma-Head and Neck	Cancer	GGC	4.6887
Squamous Cell Carcinoma-Head and Neck	Cancer	CCT	4.11848
Squamous Cell Carcinoma-Head and Neck	Normal	CAC	4.77729
Squamous Cell Carcinoma-Head and Neck	Normal	ACG	4.71164
Squamous Cell Carcinoma-Head and Neck	Normal	ATA	4.7069
Squamous Cell Carcinoma-Head and Neck	Normal	TCT	4.63477
Squamous Cell Carcinoma-Head and Neck	Normal	TGT	4.57741
Squamous Cell Carcinoma-Esophagus	Cancer	CGC	19.1551
Squamous Cell Carcinoma-Esophagus	Cancer	CGG	18.5172
Squamous Cell Carcinoma-Esophagus	Cancer	GAG	14.5734
Squamous Cell Carcinoma-Esophagus	Cancer	CGA	13.1447
Squamous Cell Carcinoma-Esophagus	Cancer	GGT	12.2294
Squamous Cell Carcinoma-Esophagus	Normal	TAT	22.4134
Squamous Cell Carcinoma-Esophagus	Normal	TTT	21.4666
Squamous Cell Carcinoma-Esophagus	Normal	TGG	21.3571
Squamous Cell Carcinoma-Esophagus	Normal	CTT	19.0716
Squamous Cell Carcinoma-Esophagus	Normal	ATA	17.8024
Esophageal Adenocarcinoma	Cancer	CGG	17.6254
Esophageal Adenocarcinoma	Cancer	CGA	16.8841
Esophageal Adenocarcinoma	Cancer	CCG	12.3258
Esophageal Adenocarcinoma	Cancer	AGG	11.7927
Esophageal Adenocarcinoma	Cancer	CGC	11.7748
Esophageal Adenocarcinoma	Normal	TAT	18.1557
Esophageal Adenocarcinoma	Normal	TTT	16.9557
Esophageal Adenocarcinoma	Normal	TGG	14.8033
Esophageal Adenocarcinoma	Normal	GTT	13.8356
Esophageal Adenocarcinoma	Normal	CTT	12.9499
Clear Cell Renal Cell Carcinoma	Cancer	CGC	6.67404
Clear Cell Renal Cell Carcinoma	Cancer	AAG	5.05809
Clear Cell Renal Cell Carcinoma	Cancer	CGT	4.4843
Clear Cell Renal Cell Carcinoma	Cancer	CCG	3.91852
Clear Cell Renal Cell Carcinoma	Cancer	CGG	3.23253
Clear Cell Renal Cell Carcinoma	Normal	ATA	6.56697
Clear Cell Renal Cell Carcinoma	Normal	TGC	6.47858
Clear Cell Renal Cell Carcinoma	Normal	TTA	6.26959
Clear Cell Renal Cell Carcinoma	Normal	TTT	5.10316
Clear Cell Renal Cell Carcinoma	Normal	GTA	5.02271
Papillary Renal Cell Carcinoma	Cancer	CGC	11.3616
Papillary Renal Cell Carcinoma	Cancer	CGG	10.47
Papillary Renal Cell Carcinoma	Cancer	CCG	6.17045
Papillary Renal Cell Carcinoma	Cancer	GCG	5.74142
Papillary Renal Cell Carcinoma	Cancer	CTG	5.66352
Papillary Renal Cell Carcinoma	Normal	TTA	13.0139
Papillary Renal Cell Carcinoma	Normal	ATA	12.5012
Papillary Renal Cell Carcinoma	Normal	CAA	9.67778
Papillary Renal Cell Carcinoma	Normal	GTA	9.5122
Papillary Renal Cell Carcinoma	Normal	AAT	8.77464
Chromophobe Renal Cell Carcinoma	Cancer	CGC	10.1061
Chromophobe Renal Cell Carcinoma	Cancer	CGG	8.19624
Chromophobe Renal Cell Carcinoma	Cancer	GCG	7.17843
Chromophobe Renal Cell Carcinoma	Cancer	CCG	6.75357
Chromophobe Renal Cell Carcinoma	Cancer	GCC	4.74271
Chromophobe Renal Cell Carcinoma	Normal	TGC	10.0321
Chromophobe Renal Cell Carcinoma	Normal	TGT	9.95052
Chromophobe Renal Cell Carcinoma	Normal	ATA	9.02844
Chromophobe Renal Cell Carcinoma	Normal	AAT	7.26933
Chromophobe Renal Cell Carcinoma	Normal	TTA	7.25371
Hepatocellular carcinoma	Cancer	CGG	24.1858
Hepatocellular carcinoma	Cancer	CGC	22.6499
Hepatocellular carcinoma	Cancer	CCG	15.6499
Hepatocellular carcinoma	Cancer	GCG	12.5631
Hepatocellular carcinoma	Cancer	GGC	12.0136
Hepatocellular carcinoma	Normal	TGT	28.5545
Hepatocellular carcinoma	Normal	TGC	27.5007
Hepatocellular carcinoma	Normal	TTA	23.5547
Hepatocellular carcinoma	Normal	AAA	19.0226
Hepatocellular carcinoma	Normal	TTT	18.6994
Cholangiocarcinoma	Cancer	CGG	47.4801
Cholangiocarcinoma	Cancer	CGC	38.2985
Cholangiocarcinoma	Cancer	CCG	32.1494
Cholangiocarcinoma	Cancer	GGT	29.5656
Cholangiocarcinoma	Cancer	GGG	26.7473
Cholangiocarcinoma	Normal	TGT	61.4047
Cholangiocarcinoma	Normal	TGC	53.9188
Cholangiocarcinoma	Normal	TTA	46.5252
Cholangiocarcinoma	Normal	TTT	43.3077
Cholangiocarcinoma	Normal	AAA	37.2601
Adenocarcinoma-Lung	Cancer	CGT	11.7652
Adenocarcinoma-Lung	Cancer	TTA	11.6153
Adenocarcinoma-Lung	Cancer	CGG	7.94816
Adenocarcinoma-Lung	Cancer	AAA	7.49225
Adenocarcinoma-Lung	Cancer	TTG	7.32465
Adenocarcinoma-Lung	Normal	TGC	13.0703
Adenocarcinoma-Lung	Normal	TGT	12.1295
Adenocarcinoma-Lung	Normal	CCT	7.81748
Adenocarcinoma-Lung	Normal	GGG	7.1038
Adenocarcinoma-Lung	Normal	CCG	6.76381
Squamous Cell Carcinoma-Lung	Cancer	CGT	16.5238
Squamous Cell Carcinoma-Lung	Cancer	GGT	14.5308
Squamous Cell Carcinoma-Lung	Cancer	TTA	11.3592
Squamous Cell Carcinoma-Lung	Cancer	AAG	9.5428
Squamous Cell Carcinoma-Lung	Cancer	CGG	8.6048
Squamous Cell Carcinoma-Lung	Normal	TGC	17.9454
Squamous Cell Carcinoma-Lung	Normal	TGT	17.0519
Squamous Cell Carcinoma-Lung	Normal	CCG	9.63128
Squamous Cell Carcinoma-Lung	Normal	CCT	9.54093
Squamous Cell Carcinoma-Lung	Normal	CCA	8.44707
Adenocarcinoma with mixed subtypes-Lung	Cancer	CGT	11.8571
Adenocarcinoma with mixed subtypes-Lung	Cancer	TTA	9.49805
Adenocarcinoma with mixed subtypes-Lung	Cancer	CGG	8.33407
Adenocarcinoma with mixed subtypes-Lung	Cancer	AAG	7.89247
Adenocarcinoma with mixed subtypes-Lung	Cancer	TTG	7.12669
Adenocarcinoma with mixed subtypes-Lung	Normal	TGT	12.3787
Adenocarcinoma with mixed subtypes-Lung	Normal	TGC	12.0566
Adenocarcinoma with mixed subtypes-Lung	Normal	CCT	8.69419
Adenocarcinoma with mixed subtypes-Lung	Normal	GGA	6.9196
Adenocarcinoma with mixed subtypes-Lung	Normal	GGG	6.73162
Bronchioloalveolar carcinoma	Cancer	TTA	12.1547
Bronchioloalveolar carcinoma	Cancer	CGT	8.03387
Bronchioloalveolar carcinoma	Cancer	TTT	7.90813
Bronchioloalveolar carcinoma	Cancer	TTG	7.75005
Bronchioloalveolar carcinoma	Cancer	GAA	6.91748
Bronchioloalveolar carcinoma	Normal	TGC	10.0708
Bronchioloalveolar carcinoma	Normal	TGT	9.54113
Bronchioloalveolar carcinoma	Normal	CCT	8.76763
Bronchioloalveolar carcinoma	Normal	GGA	6.65329
Bronchioloalveolar carcinoma	Normal	GGG	6.38974
Papillary adenocarcinoma-Lung	Cancer	CGT	10.8243
Papillary adenocarcinoma-Lung	Cancer	CGG	8.52704
Papillary adenocarcinoma-Lung	Cancer	TTA	7.89768
Papillary adenocarcinoma-Lung	Cancer	AAG	7.33845
Papillary adenocarcinoma-Lung	Cancer	TTG	6.53788
Papillary adenocarcinoma-Lung	Normal	TGT	11.7631
Papillary adenocarcinoma-Lung	Normal	TGC	10.922
Papillary adenocarcinoma-Lung	Normal	CCT	8.06271
Papillary adenocarcinoma-Lung	Normal	GGA	6.87434
Papillary adenocarcinoma-Lung	Normal	CCG	5.91387
Mucinous Adenocarcinoma-Lung	Cancer	CGG	8.75916
Mucinous Adenocarcinoma-Lung	Cancer	CGT	7.67018
Mucinous Adenocarcinoma-Lung	Cancer	TTA	7.37694
Mucinous Adenocarcinoma-Lung	Cancer	TTG	5.5695
Mucinous Adenocarcinoma-Lung	Cancer	AAG	5.43171
Mucinous Adenocarcinoma-Lung	Normal	CCT	8.89689
Mucinous Adenocarcinoma-Lung	Normal	TGC	8.13783
Mucinous Adenocarcinoma-Lung	Normal	TGT	7.92581
Mucinous Adenocarcinoma-Lung	Normal	GGA	7.48166
Mucinous Adenocarcinoma-Lung	Normal	CCA	5.31897
Prostate Adenocarcinoma	Cancer	GGT	3.74459
Prostate Adenocarcinoma	Cancer	CCG	3.69882
Prostate Adenocarcinoma	Cancer	CGC	3.66426
Prostate Adenocarcinoma	Cancer	CGT	3.62325
Prostate Adenocarcinoma	Cancer	CGG	3.29223
Prostate Adenocarcinoma	Normal	ATA	3.56671
Prostate Adenocarcinoma	Normal	TGC	3.28107
Prostate Adenocarcinoma	Normal	GAG	3.17201
Prostate Adenocarcinoma	Normal	GAA	3.00388
Prostate Adenocarcinoma	Normal	CAA	2.71027
Adenocarcinoma-Stomach	Cancer	TTA	12.7406
Adenocarcinoma-Stomach	Cancer	ATA	10.229
Adenocarcinoma-Stomach	Cancer	GGT	10.0637
Adenocarcinoma-Stomach	Cancer	GTA	7.22674
Adenocarcinoma-Stomach	Cancer	CAA	6.99648
Adenocarcinoma-Stomach	Normal	TGC	5.61741
Adenocarcinoma-Stomach	Normal	GTC	5.54703
Adenocarcinoma-Stomach	Normal	ACG	5.02589
Adenocarcinoma-Stomach	Normal	CGC	4.7808
Adenocarcinoma-Stomach	Normal	ACC	4.64261
Intestinal Type Adenocarcinoma-Stomach	Cancer	TTA	12.4464
Intestinal Type Adenocarcinoma-Stomach	Cancer	ATA	10.1151
Intestinal Type Adenocarcinoma-Stomach	Cancer	GTA	7.31573
Intestinal Type Adenocarcinoma-Stomach	Cancer	GGT	6.67488
Intestinal Type Adenocarcinoma-Stomach	Cancer	CAA	6.28514
Intestinal Type Adenocarcinoma-Stomach	Normal	TGC	5.81738
Intestinal Type Adenocarcinoma-Stomach	Normal	GTC	5.12606
Intestinal Type Adenocarcinoma-Stomach	Normal	ACG	4.7919
Intestinal Type Adenocarcinoma-Stomach	Normal	CGC	4.57409
Intestinal Type Adenocarcinoma-Stomach	Normal	ACC	4.19297
Diffuse type carcinoma-Stomach	Cancer	TTA	13.486
Diffuse type carcinoma-Stomach	Cancer	GGT	11.0063
Diffuse type carcinoma-Stomach	Cancer	ATA	10.9514
Diffuse type carcinoma-Stomach	Cancer	CCT	8.39279
Diffuse type carcinoma-Stomach	Cancer	CAA	8.37983
Diffuse type carcinoma-Stomach	Normal	GTC	5.68253
Diffuse type carcinoma-Stomach	Normal	CGC	5.36186
Diffuse type carcinoma-Stomach	Normal	ACG	4.93921
Diffuse type carcinoma-Stomach	Normal	GCG	4.73004
Diffuse type carcinoma-Stomach	Normal	ACC	4.70201
Tubular Adenocarcinoma-Stomach	Cancer	TTA	13.5137
Tubular Adenocarcinoma-Stomach	Cancer	ATA	10.5986
Tubular Adenocarcinoma-Stomach	Cancer	GTA	8.01482
Tubular Adenocarcinoma-Stomach	Cancer	CAA	7.00197
Tubular Adenocarcinoma-Stomach	Cancer	GAA	6.37131
Tubular Adenocarcinoma-Stomach	Normal	TGC	6.87801
Tubular Adenocarcinoma-Stomach	Normal	GTC	5.83655
Tubular Adenocarcinoma-Stomach	Normal	ACC	4.89533
Tubular Adenocarcinoma-Stomach	Normal	ACG	4.56121
Tubular Adenocarcinoma-Stomach	Normal	TAC	4.49346

## Sheet: Legend
Table S3: Codon Usage Differences Between each Cancer and its Respective Normal Tissue
Similar to Table 1 in the main text, this more expansive table lists the codons with most difference between each cancer type and its associated normal tissue type, based on median tissue values. 5 codons which are higher in primary tumor tissue and 5 codons which are higher in normal tissue are listed.
