# Supplementary material for: Distinct signatures of codon and codon pair usage in 32 primary tumor types in the novel database CancerCoCoPUTs for cancer-specific codon usage
Source: Genome Med. 2021 Jul 28;13:122. doi: 10.1186/s13073-021-00935-6 (PMC8317675; doi:10.1186/s13073-021-00935-6)
Supplement: Supplementary file 5 — Additional file 5: Table S4. Statistically Significant Codon Usage Changes in 17 Cancer Types. [file 13073_2021_935_MOESM5_ESM.xlsx]

## Sheet: Legend
Table S4: Statistically Significant Codon Usage Changes in 17 Cancer Types
Each sheet in this file reports codon usage changes in a different cancer type. Distribution of codon usage differences are reported in Min, 25%, Median, 75% and Max columns. P values are identical to values reported in Table S5.

## Sheet: All TCC-Bladder
Table S4: Statistically Significant Codon Usage Changes in 17 Cancer Types
	Min	25%	Median	75%	Max	Number of Patients	Higher in Cancer (% of Patients)	Higher in Normal (% of Patients)	P Value
GAT	-0.320125	1.64817	4.96102	8.19687	14.5813	18	94.44	5.56	1.52588e-05
TGG	-0.28031	0.715008	4.16893	8.51222	19.4059	18	94.44	5.56	1.52588e-05
TTA	-5.65404	6.08212	12.4385	19.6496	28.8074	18	88.89	11.11	0.000106812
TTG	-3.18028	3.52608	5.89388	10.1858	19.7454	18	88.89	11.11	0.000106812
TTT	-4.28224	2.23439	5.48308	11.154	18.7089	18	88.89	11.11	0.00025177
CTA	-3.52883	1.50671	4.02616	6.42153	10.9777	18	88.89	11.11	0.000144958
ATT	-5.66428	2.41373	3.79583	6.64721	15.4947	18	88.89	11.11	0.000671387
GTA	-4.25079	4.43142	8.51406	12.4225	23.0959	18	83.33	16.67	0.00025177
CTT	-2.98959	2.15456	6.46103	10.1346	19.5449	18	83.33	16.67	0.00025177
CAT	-2.66703	2.52844	5.61473	9.22921	13.0598	18	83.33	16.67	0.000190735
GTT	-4.51353	1.89859	4.99536	10.6879	17.7568	18	83.33	16.67	0.000671387
TAT	-3.0656	1.34595	4.64376	7.32941	15.3341	18	83.33	16.67	0.000328064
ATA	-6.56975	3.1442	8.28411	14.7611	29.4067	18	77.78	22.22	0.000671387
TCC	-9.41315	-5.74837	-3.98711	-1.8582	2.92529	18	22.22	77.78	0.000671387
GAC	-11.2751	-5.22052	-2.22124	-1.66805	1.87977	18	16.67	83.33	0.000534058
GTC	-6.86072	-4.01207	-2.52487	-1.618	1.34605	18	11.11	88.89	7.62939e-05
CGC	-10.2688	-6.42591	-4.81474	-3.0368	5.59483	18	11.11	88.89	0.000419617
ACC	-14.5392	-6.95333	-4.08118	-2.10702	3.20502	18	5.56	94.44	7.62939e-05
ACG	-14.8782	-8.4538	-5.37715	-2.87421	-0.0765655	18	0	100	7.62939e-06

## Sheet: TCC-Bladder
Table S4: Statistically Significant Codon Usage Changes in 17 Cancer Types
	Min	25%	Median	75%	Max	Number of Patients	Higher in Cancer (% of Patients)	Higher in Normal (% of Patients)	P Value
GAT	-0.320125	1.62021	4.77653	8.34914	14.5813	17	94.12	5.88	3.05176e-05
TGG	-0.28031	0.703459	3.23895	8.25757	19.4059	17	94.12	5.88	3.05176e-05
TTA	-5.65404	5.53601	10.0718	17.9832	28.8074	17	88.24	11.76	0.000213623
TTG	-3.18028	3.36432	5.75187	10.0613	17.9001	17	88.24	11.76	0.000213623
TTT	-4.28224	2.17016	5.07355	10.407	18.7089	17	88.24	11.76	0.00050354
CTA	-3.52883	1.46458	3.71092	5.82893	10.9777	17	88.24	11.76	0.000289917
GTA	-4.25079	4.36357	7.52234	12.6961	23.0959	17	82.35	17.65	0.00050354
CTT	-2.98959	1.48046	5.92825	9.77618	19.5449	17	82.35	17.65	0.00050354
CAT	-2.66703	2.2868	5.44466	9.28711	13.0598	17	82.35	17.65	0.00038147
TAT	-3.0656	1.26376	4.44579	7.53543	15.3341	17	82.35	17.65	0.000656128
TCC	-9.41315	-5.79266	-4.47992	-2.23908	2.92529	17	17.65	82.35	0.00050354
GTC	-6.86072	-4.19623	-2.57869	-1.43904	1.34605	17	11.76	88.24	0.000152588
CGC	-10.2688	-6.44758	-4.55241	-3.02446	5.59483	17	11.76	88.24	0.000656128
ACC	-14.5392	-7.33169	-4.17221	-1.56565	3.20502	17	5.88	94.12	0.000152588
ACG	-14.8782	-7.39088	-4.95755	-2.77395	-0.0765655	17	0	100	1.52588e-05

## Sheet: Carcinoma-Breast
Table S4: Statistically Significant Codon Usage Changes in 17 Cancer Types
	Min	25%	Median	75%	Max	Number of Patients	Higher in Cancer (% of Patients)	Higher in Normal (% of Patients)	P Value
GGT	-18.6528	5.48923	15.1716	30.2314	122.463	107	92.52	7.48	1.08327e-16
CCT	-12.4389	3.10011	9.3362	18.8717	76.8723	107	85.98	14.02	1.06896e-15
GGA	-9.00031	2.20346	7.02597	13.3573	50.9992	107	85.98	14.02	7.11272e-15
GCT	-3.87455	1.72439	5.0668	7.35884	28.9875	107	83.18	16.82	3.30516e-15
CCC	-17.2951	-1.43279	4.07614	9.74879	32.9025	107	71.03	28.97	1.47505e-07
CGT	-12.5112	-0.609096	2.71214	7.92306	28.4202	107	70.09	29.91	2.61038e-06
CCA	-7.98528	-0.606108	2.27615	5.23241	17.3905	107	70.09	29.91	1.20561e-06
GGC	-17.7712	-2.12988	2.56696	9.9576	30.8591	107	61.68	38.32	0.000216849
GTC	-9.94162	-4.54851	-1.75387	0.702546	5.50802	107	37.38	62.62	1.95116e-05
ACG	-15.571	-5.46445	-1.98306	2.1038	7.69225	107	35.51	64.49	0.000214209
GTG	-13.6103	-5.26213	-1.78875	0.756184	9.46611	107	32.71	67.29	7.29616e-06
TGC	-18.2692	-7.98521	-3.44564	0.796365	13.1902	107	29.91	70.09	1.40966e-06
ACC	-13.3785	-5.60917	-2.78107	0.811381	9.69413	107	28.97	71.03	3.68194e-07
CGC	-21.3562	-8.18528	-3.52979	0.862082	18.3084	107	28.04	71.96	1.15015e-06
CAG	-9.36874	-3.28099	-1.35626	0.429328	6.41358	107	27.1	72.9	2.45604e-06
AAG	-15.5955	-5.03535	-2.6164	0.0785707	10.2264	107	27.1	72.9	9.98113e-07
TCG	-16.3073	-6.58688	-2.79077	0.430051	8.36634	107	27.1	72.9	3.93088e-07
AGC	-12.998	-4.54214	-2.4476	0.136229	5.23643	107	26.17	73.83	2.10956e-09
TGT	-16.2257	-7.34738	-4.57588	-0.305876	11.2227	107	24.3	75.7	1.99195e-09
AAC	-9.09279	-3.28835	-1.67886	-0.197411	3.76637	107	21.5	78.5	2.25561e-11
CAC	-12.2631	-4.66098	-2.4691	-0.729946	7.52303	107	18.69	81.31	2.35483e-12
AGG	-15.0513	-4.72533	-2.77048	-1.10381	6.58658	107	14.95	85.05	1.7584e-13
TCC	-12.4425	-5.22433	-3.21964	-1.16458	3.06804	107	14.95	85.05	3.47365e-15

## Sheet: Ductal Carcinoma-Breast
Table S4: Statistically Significant Codon Usage Changes in 17 Cancer Types
	Min	25%	Median	75%	Max	Number of Patients	Higher in Cancer (% of Patients)	Higher in Normal (% of Patients)	P Value
GGT	-8.42328	5.36158	15.0194	28.982	122.463	85	92.94	7.06	7.08737e-14
CCT	-5.72883	3.09838	8.88162	18.2074	76.8723	85	83.53	16.47	1.20298e-12
GGA	-6.1949	1.52428	6.49301	12.3254	50.9992	85	83.53	16.47	8.29489e-12
GCT	-3.87455	1.7286	5.01211	7.02912	22.3031	85	82.35	17.65	2.48316e-12
CCC	-17.2951	-1.21386	4.28631	9.78362	32.9025	85	71.76	28.24	1.30063e-06
CGT	-12.5112	-0.633339	2.70278	7.7651	16.9589	85	70.59	29.41	3.99268e-05
GGC	-17.7712	-1.51999	2.94113	11.1667	30.8591	85	64.71	35.29	0.000151844
AAA	-17.8589	-8.65268	-3.54713	1.30372	20.3958	85	34.12	65.88	0.000184141
ACC	-13.3785	-5.12633	-2.10425	1.74024	9.69413	85	32.94	67.06	0.00037683
TGC	-18.2692	-7.33626	-2.56273	1.23376	13.1902	85	31.76	68.24	0.000184141
CGC	-21.3562	-7.66957	-3.52979	2.1486	18.3084	85	31.76	68.24	0.00024281
CAG	-9.1183	-2.95901	-1.27815	0.586777	6.41358	85	28.24	71.76	0.000247006
TCG	-13.566	-6.07008	-1.99582	0.624386	8.36634	85	28.24	71.76	1.36822e-05
AAG	-15.5955	-5.11417	-2.58992	0.357505	10.2264	85	28.24	71.76	2.51928e-05
AGC	-12.998	-4.50373	-2.27218	0.224445	5.23643	85	27.06	72.94	1.40428e-07
AAC	-9.09279	-3.20531	-1.39515	0.0458817	3.76637	85	25.88	74.12	1.3072e-07
TGT	-15.83	-7.78569	-5.16883	-0.754076	11.2227	85	22.35	77.65	1.91388e-08
CAC	-12.2631	-4.49505	-2.22084	-0.695533	7.52303	85	18.82	81.18	1.2717e-09
TCC	-11.4418	-4.80881	-3.10281	-0.860523	3.06804	85	16.47	83.53	1.47737e-11
AGG	-15.0513	-4.7737	-2.9042	-1.18593	6.58658	85	12.94	87.06	4.20285e-11

## Sheet: Colorectal Adenocarcinoma
Table S4: Statistically Significant Codon Usage Changes in 17 Cancer Types
	Min	25%	Median	75%	Max	Number of Patients	Higher in Cancer (% of Patients)	Higher in Normal (% of Patients)	P Value
CGT	-14.8531	7.37082	11.7069	16.3302	32.8764	46	89.13	10.87	1.93016e-07
GGT	-9.49539	6.44286	9.55058	14.3986	46.7661	46	89.13	10.87	8.37321e-08
CGA	-5.37279	2.95148	6.07988	7.86684	17.6292	46	89.13	10.87	6.17968e-08
GCT	-7.89708	1.67238	4.29331	7.03372	10.0616	46	82.61	17.39	5.93849e-06
TAG	-19.3815	1.1938	6.08106	13.7974	38.2921	46	78.26	21.74	2.79101e-05
CCT	-10.3819	0.646982	3.68268	8.04796	30.8594	46	78.26	21.74	2.29998e-05
CGG	-6.91268	0.0291571	3.86299	6.50905	30.1928	46	73.91	26.09	0.000199152
CGC	-9.67853	-1.31365	3.42312	9.71069	42.3345	46	67.39	32.61	0.000590306
ACA	-25.6655	-6.63948	-2.94299	-0.413997	3.542	46	21.74	78.26	8.50386e-06
AAC	-6.05683	-4.24185	-3.17521	-1.9818	2.23137	46	13.04	86.96	5.81339e-08
TGT	-23.923	-6.95721	-4.97785	-2.40858	10.0029	46	10.87	89.13	4.34957e-07

## Sheet: Left Colorectal Adenocarcinoma
Table S4: Statistically Significant Codon Usage Changes in 17 Cancer Types
	Min	25%	Median	75%	Max	Number of Patients	Higher in Cancer (% of Patients)	Higher in Normal (% of Patients)	P Value
CGA	-5.37279	3.04857	6.48957	8.15313	12.0606	18	94.44	5.56	0.000190735
CCT	-0.147167	1.81115	3.88665	12.8844	24.4398	18	94.44	5.56	1.52588e-05
GGT	-9.49539	7.33602	9.62082	21.6569	42.5518	18	88.89	11.11	0.000419617
AAC	-6.05514	-4.17306	-3.21203	-2.40599	1.30172	18	5.56	94.44	1.52588e-05

## Sheet: Right Colorectal Adenocarcinoma
Table S4: Statistically Significant Codon Usage Changes in 17 Cancer Types
	Min	25%	Median	75%	Max	Number of Patients	Higher in Cancer (% of Patients)	Higher in Normal (% of Patients)	P Value
CGT	1.99087	10.8212	15.6382	17.6452	25.4923	15	100	0	6.10352e-05
GGT	-3.38911	6.4809	9.71378	13.0696	46.7661	15	86.67	13.33	0.000610352
CGA	-3.2062	5.17976	6.57813	7.82152	10.4884	15	86.67	13.33	0.000305176

## Sheet: Adenocarcinoma-Endometrium
Table S4: Statistically Significant Codon Usage Changes in 17 Cancer Types
	Min	25%	Median	75%	Max	Number of Patients	Higher in Cancer (% of Patients)	Higher in Normal (% of Patients)	P Value
TAG	-7.26697	2.79763	7.53743	17.3943	31.5657	23	86.96	13.04	0.000152588
CTC	-3.38165	0.83482	2.44308	4.815	14.8507	23	82.61	17.39	0.000407934

## Sheet: SCC-Head and Neck
Table S4: Statistically Significant Codon Usage Changes in 17 Cancer Types
	Min	25%	Median	75%	Max	Number of Patients	Higher in Cancer (% of Patients)	Higher in Normal (% of Patients)	P Value
CGG	-4.40582	2.05151	5.0654	8.11841	54.2315	40	87.5	12.5	1.70901e-06
GAT	-7.28551	2.41771	6.03833	9.38483	30.425	40	85	15	7.60716e-06
GGG	-5.54862	0.537603	2.37192	4.67928	10.8501	40	82.5	17.5	0.000284356
CCC	-14.6694	0.393394	6.79707	14.2186	36.4884	40	77.5	22.5	0.00077851
CCG	-17.0736	0.0381369	12.5835	22.58	45.044	40	75	25	0.000218716
CGT	-5.36633	0.619515	4.30738	10.3668	14.958	40	75	25	7.33397e-05
AGG	-14.0317	-6.04869	-3.63634	0.127288	17.6612	40	27.5	72.5	0.00077851
ACC	-18.1552	-10.7492	-5.54384	0.727066	24.3828	40	27.5	72.5	0.000706081
ACG	-18.6248	-7.93454	-3.97466	0.0082327	57.0272	40	25	75	0.000672263
TCT	-14.7701	-7.09925	-3.78491	-0.638816	8.13016	40	22.5	77.5	0.000127743
AAG	-14.7532	-7.32086	-5.65355	-1.3672	20.551	40	22.5	77.5	0.000256149
GTC	-12.503	-6.94326	-4.97201	-2.18115	6.7373	40	17.5	82.5	3.53079e-06
ATC	-12.2923	-6.21635	-3.60312	-2.16116	16.1648	40	15	85	0.00077851
TAA	-68.7764	-29.4519	-21.0749	-7.73858	34.4882	40	12.5	87.5	1.49439e-06
TAG	-47.3297	-27.9598	-20.7168	-14.6719	8.23163	40	7.5	92.5	6.53889e-08

[truncated: 8 more sheets: Clear Cell RCC, Papillary RCC, Chromophobe RCC, Hepatocellular carcinoma, Adenocarcinoma-Lung, SCC-Lung, Prostate Adenocarcinoma, Adenocarcinoma-Stomach]
