# Supplementary material for: Distinct signatures of codon and codon pair usage in 32 primary tumor types in the novel database CancerCoCoPUTs for cancer-specific codon usage
Source: Genome Med. 2021 Jul 28;13:122. doi: 10.1186/s13073-021-00935-6 (PMC8317675; doi:10.1186/s13073-021-00935-6)
Supplement: Supplementary file 6 — Additional file 6: Table S5. Two-Sided Wilcoxon Signed-Rank Test P Values for All Cancers. [file 13073_2021_935_MOESM6_ESM.xlsx]

## Sheet: Table S5
Table S5: Two-Sided Wilcoxon Signed-Rank Test P Values for All Cancers
	All Transitional Cell Carcinoma-Bladder	Transitional Cell Carcinoma-Bladder	Carcinoma-Breast	Ductal Carcinoma-Breast	Lobular Carcinoma-Breast	Duct and Lobular Carcinoma-Breast	Colorectal Adenocarcinoma	Left Colorectal Adenocarcinoma	Right Colorectal Adenocarcinoma	Adenocarcinoma-Endometrium	Endometrioid Adenocarcinoma	Serous cystadenocarcinoma-Endometrium	Squamous Cell Carcinoma-Head and Neck	Esophageal Adenocarcinoma	Clear Cell Renal Cell Carcinoma	Papillary Renal Cell Carcinoma	Chromophobe Renal Cell Carcinoma	Hepatocellular carcinoma	Cholangiocarcinoma	Adenocarcinoma-Lung	Squamous Cell Carcinoma-Lung	Adenocarcinoma with mixed subtypes-Lung	Bronchioloalveolar carcinoma	Papillary adenocarcinoma-Lung	Mucinous Adenocarcinoma-Lung	Prostate Adenocarcinoma	Adenocarcinoma-Stomach	Intestinal Type Adenocarcinoma-Stomach	Diffuse type carcinoma-Stomach
TTT	0.00025177	0.00050354	0.235125	0.117236	0.9375	0.300781	0.0893389	0.798706	0.599487	0.091753	0.133621	0.625	0.00476252	0.046875	5.78e-11	0.00045186	0.246749	6.47e-09	0.00390625	1.86e-08	1.35e-07	0.25	0.25	0.25	0.125	0.000124456	0.597118	0.125	0.0625
TTC	0.701881	0.579056	0.283601	0.600542	0.21875	0.0742188	0.00119793	0.0159302	0.330261	0.0195572	0.087429	0.125	0.882458	0.109375	0.124637	0.652191	0.111426	0.000876699	0.00390625	0.00238943	1.89e-07	0.625	1	0.75	0.375	0.820539	0.456408	0.3125	0.3125
TTA	0.000106812	0.000213623	0.283601	0.931908	0.21875	0.203125	0.481005	0.212143	0.934082	0.709014	0.708557	0.875	0.00876586	0.078125	1.63e-07	0.289958	1	7.28e-09	0.00390625	4.37e-07	2.38e-06	0.25	0.75	0.5	0.125	0.000667038	9e-05	0.3125	0.0625
TTG	0.000106812	0.000213623	0.75359	0.316714	0.8125	0.910156	0.714365	0.303795	0.977966	0.41004	0.293499	0.625	0.206416	0.109375	3.6e-09	0.0477877	0.988101	8.7e-05	0.00390625	3.37e-08	0.000167115	0.125	0.25	0.25	0.125	8.78e-06	0.0162834	0.625	0.0625
CTT	0.00025177	0.00050354	0.908448	0.476442	0.46875	0.359375	0.650259	0.246208	0.803955	0.41004	0.293499	0.625	0.150372	0.15625	4.28e-09	0.0177313	0.41004	3.89e-08	0.00390625	0.000146899	0.159978	0.375	1	0.25	0.125	3.11e-05	0.124146	0.625	0.0625
CTC	0.495079	0.352875	0.287809	0.831705	0.21875	0.0546875	0.0795124	0.32473	0.302795	0.000407934	0.00334168	0.125	0.00689858	0.078125	0.0909703	0.0547996	0.64339	1.41e-05	0.0976562	1.77e-08	1.74e-09	0.125	0.25	0.25	0.125	0.949969	0.648048	0.625	0.4375
CTA	0.000144958	0.000289917	0.524032	0.161521	0.6875	0.910156	0.296775	0.495079	0.207764	0.118646	0.133621	0.625	0.925038	0.078125	8.8e-11	0.028177	0.030087	2.41e-05	0.00390625	2.11e-06	0.666632	0.875	0.75	0.25	0.125	0.103827	0.000839369	0.3125	0.0625
CTG	0.196388	0.120209	0.00169472	0.0862609	0.046875	0.0390625	0.102397	0.167351	0.524475	0.0605183	0.168793	0.25	0.676912	0.078125	0.000135594	0.814086	0.360391	1.85e-08	0.00390625	1.15e-06	1.51e-07	0.25	0.25	0.25	0.125	0.101791	0.186376	0.8125	0.8125
ATT	0.000671387	0.00134277	0.990081	0.384421	1	0.570312	0.780554	0.392738	0.719727	0.314554	0.195633	0.625	0.103865	0.21875	3.72e-09	0.0654641	0.520231	3.43e-07	0.00390625	7.45e-07	4.55e-06	0.25	0.25	0.25	0.125	0.00328824	0.885382	0.3125	0.0625
ATC	0.00657654	0.0109863	0.145794	0.963303	0.03125	0.00390625	0.529867	0.0897675	0.638672	0.246749	0.275341	0.875	0.00077851	0.8125	3.7e-05	0.492789	0.0101092	2.33e-08	0.00390625	0.373209	0.893928	0.875	1	0.75	0.875	0.988447	0.000591298	0.625	0.0625
ATA	0.000671387	0.00134277	0.99504	0.460316	0.375	0.570312	0.00620388	0.303795	0.187622	0.776785	0.622562	0.375	0.590817	0.46875	3.24e-09	0.00223519	0.234471	0.134376	0.359375	0.189424	0.485524	0.875	0.75	1	1	0.3983	0.00337819	0.8125	0.0625
ATG	0.0665359	0.120209	0.0440104	0.209343	0.15625	0.0742188	0.0384188	0.609459	0.0553589	0.00165987	0.00202179	0.625	0.00402192	0.296875	5.23e-08	0.0957719	0.500905	2.32e-09	0.00390625	1.53e-07	0.000547329	0.125	0.25	0.75	0.125	0.502282	0.156344	0.8125	0.625
GTT	0.000671387	0.00134277	0.86427	0.207757	0.6875	0.25	0.900015	0.28373	0.761536	0.822927	0.56776	0.625	0.0173545	0.15625	1.97e-05	0.695109	0.776785	2.79e-09	0.00390625	2.42e-06	7.27e-07	0.25	0.25	0.25	0.25	0.00156986	0.374043	0.625	0.0625
GTC	7.63e-05	0.000152588	1.95e-05	0.00966946	0.046875	0.00390625	0.0220872	0.00474548	0.846924	0.481952	0.489967	0.875	3.53e-06	0.015625	0.00172312	0.209777	0.169523	1.31e-07	0.00390625	0.000121479	1.85e-09	0.375	0.75	1	0.375	0.00151862	5.43e-05	0.125	0.625
GTA	0.00025177	0.00050354	0.0635273	0.0128952	0.9375	0.734375	0.385084	0.181465	0.678772	0.286143	0.257927	0.875	0.0782706	0.078125	6.31e-10	0.00645122	0.344685	3.35e-09	0.00390625	0.252805	0.0112973	0.375	0.75	0.25	1	0.0082864	8.14e-05	0.1875	0.0625
GTG	0.0987396	0.159378	7.3e-06	0.00234128	0.078125	0.0117188	0.0054274	0.00280762	0.719727	0.0698171	0.181866	0.125	0.0805734	0.8125	1.64e-05	0.00308561	0.0448759	6.76e-06	0.496094	5.72e-08	1.5e-08	0.375	0.5	0.25	0.625	0.0383935	0.0609373	0.3125	0.4375
TAT	0.000328064	0.000656128	0.227853	0.0741692	0.9375	0.652344	0.0538143	0.831726	0.421204	0.893212	0.768005	0.375	0.57239	0.078125	1.79e-07	0.336939	0.539919	2.96e-09	0.00390625	6.14e-07	8.56e-05	0.25	0.25	0.25	0.125	0.103827	0.904384	0.4375	0.0625
TAC	0.0538559	0.0638275	0.478556	0.298029	0.109375	0.0117188	0.014177	0.00400543	0.977966	0.179334	0.465317	0.25	0.914368	0.015625	0.0250672	0.298983	0.916847	0.0248894	0.734375	2.1e-09	1.97e-09	0.125	0.5	0.5	0.125	0.420215	0.0366021	0.3125	0.3125
TAA	0.898575	0.926514	0.00348316	0.00918855	0.109375	0.300781	0.127486	0.32473	0.00427246	0.481952	0.395462	0.625	1.49e-06	0.15625	2.72e-09	1.49e-05	0.169523	0.00526729	0.570312	8.58e-05	3.91e-05	0.125	0.5	0.75	0.125	0.437106	0.124146	1	0.625
TAG	0.0897675	0.13237	0.38078	0.0823221	0.21875	0.0976562	2.79e-05	0.00657654	0.000854492	0.000152588	0.00202179	0.125	6.54e-08	0.03125	0.396429	1	0.104543	9.85e-05	0.0078125	1.05e-09	1.63e-09	0.125	0.25	0.5	0.125	0.0764981	0.0010854	0.3125	0.8125
CAT	0.000190735	0.00038147	0.431676	0.108292	0.46875	0.570312	0.160345	1	0.421204	0.664999	0.541218	0.375	0.798426	0.078125	0.00230161	0.695109	0.622068	4.52e-09	0.00390625	0.00076523	0.411918	1	0.75	0.75	0.375	0.233191	0.00289097	0.4375	0.0625
CAC	0.0159302	0.00257873	2.35e-12	1.27e-09	0.078125	0.0078125	0.0640472	0.579842	0.599487	0.286143	0.373596	0.875	0.282239	0.046875	1.9e-08	0.0500362	0.300133	1.93e-09	0.00390625	6.55e-09	1.97e-09	0.125	0.5	0.25	0.375	0.0132839	0.00616545	0.125	0.625
CAA	0.0104065	0.0201569	0.186533	0.866034	0.078125	0.0742188	0.00473975	0.196388	0.106995	0.0163112	0.072834	0.125	0.0173545	0.109375	0.000219244	0.00372819	0.580338	4.01e-09	0.00390625	0.970091	0.0477583	1	0.75	0.75	0.25	0.0402356	0.348771	1	0.3125
CAG	0.00400543	0.00790405	2.46e-06	0.000247006	0.109375	0.0195312	0.0110805	0.0138702	0.0946045	0.393073	0.210117	0.625	0.0284568	0.078125	1.72e-08	3.75e-06	0.0122945	2.79e-09	0.00390625	0.414791	0.0633916	0.375	0.25	0.75	0.625	0.0192363	0.000376974	0.3125	0.0625
AAT	0.00193024	0.00384521	0.540354	0.230757	0.46875	0.910156	0.00662847	0.181465	0.25238	0.622068	0.859573	0.375	0.56328	0.15625	1.78e-08	0.0745398	0.376522	2.08e-08	0.00390625	0.00324766	0.309916	1	0.75	0.25	0.875	0.327181	0.414014	0.0625	0.0625
AAC	0.00104523	0.00209045	2.26e-11	1.31e-07	0.046875	0.00390625	5.81e-08	1.53e-05	0.00537109	0.0163112	0.0108261	1	0.00353686	0.015625	0.000117901	0.444709	0.731389	4.7e-07	0.00390625	1.49e-09	1.85e-09	0.125	0.25	0.25	0.125	0.000163506	5.61e-06	0.0625	0.0625
AAA	0.00657654	0.0128632	0.00141327	0.000184141	1	0.820312	0.0978851	0.0736847	0.389404	0.709014	0.828785	0.125	0.527556	0.078125	0.00464697	0.530601	0.4452	4.26e-09	0.00390625	2.91e-06	2.91e-06	0.25	0.25	0.25	0.125	0.790651	0.00765829	0.125	0.1875
AAG	0.00896454	0.0174255	9.98e-07	2.52e-05	0.015625	0.0546875	0.0117923	0.701881	0.0102539	0.520231	1	0.25	0.000256149	0.109375	1.74e-10	1.24e-05	0.0698171	0.000106856	0.00390625	4.4e-08	2.02e-08	0.125	0.5	0.5	0.125	0.903956	0.0344982	0.3125	0.0625
GAT	1.53e-05	3.05e-05	0.0463452	0.391647	0.46875	0.203125	0.0580193	0.0987396	0.524475	0.286143	0.352459	1	7.61e-06	0.046875	0.000416222	0.0035016	0.4452	5.41e-09	0.00390625	5.53e-09	2.88e-09	0.125	0.25	0.25	0.125	0.286113	0.00194028	0.1875	0.125
GAC	0.000534058	0.00106811	0.0116125	0.300068	0.21875	0.0195312	0.144692	0.0665359	0.638672	0.272583	0.156403	0.625	0.201629	0.078125	4.07e-10	1.04e-05	0.142417	1.18e-06	0.00390625	0.0897728	0.0591329	0.125	1	0.75	0.875	0.0062058	0.348771	0.8125	0.0625
GAA	0.0384903	0.0305176	0.357588	0.787562	0.46875	0.203125	0.891373	1	0.977966	0.286143	0.489967	0.375	0.1923	0.03125	7.44e-06	0.666378	0.463381	8.19e-09	0.00390625	2.66e-07	3.09e-07	0.25	0.75	0.25	0.25	0.0565824	0.0546058	0.3125	1
GAG	0.00193024	0.00384521	0.0790839	0.509603	0.03125	0.0742188	0.150807	0.0342331	0.454285	0.0698171	0.032341	0.875	0.0186614	0.296875	7.03e-10	1.62e-05	0.151072	2.47e-08	0.00390625	9.63e-08	0.861582	0.125	0.25	0.25	0.125	0.000278564	0.08805	1	0.0625
TCT	0.246208	0.377823	0.980163	0.308317	0.15625	0.25	0.227334	0.0987396	0.890381	0.41004	0.798252	0.25	0.000127743	0.21875	0.688355	0.00396803	0.846232	6.47e-09	0.00390625	1.97e-08	5.01e-06	0.125	0.5	0.25	0.125	0.710153	0.0411391	1	0.125
TCC	0.000671387	0.00050354	3.47e-15	1.48e-11	0.015625	0.0078125	0.00442639	0.00559998	0.276855	0.179334	0.123188	0.875	0.0315072	0.015625	0.726699	0.798912	0.893212	4.6e-08	0.00390625	3.77e-07	6.61e-05	0.125	0.25	0.25	0.375	0.000578725	0.000540979	0.125	0.3125
TCA	0.0431671	0.0638275	0.012136	0.00179623	0.578125	1	0.0097704	0.129738	0.0301514	0.151072	0.312408	0.125	0.253242	0.15625	0.000280454	0.136399	0.846232	0.208271	0.570312	0.34858	0.361331	0.625	0.75	0.75	1	0.25266	0.00572947	0.625	0.0625
TCG	0.0104065	0.0149994	3.93e-07	1.37e-05	0.21875	0.164062	0.00385534	0.0159302	0.25238	0.481952	0.859573	0.375	0.0115053	0.03125	5.5e-07	0.00114183	0.822927	0.0353913	0.00390625	0.000847019	0.000160388	0.125	1	0.75	0.25	0.592127	0.0185501	0.4375	0.1875
CCT	0.154045	0.0886536	1.07e-15	1.2e-12	0.015625	0.00390625	2.3e-05	1.53e-05	0.524475	0.00145841	0.00391769	0.25	0.00272285	0.375	0.00708074	0.753867	0.799773	0.650835	0.0078125	0.00602485	0.00579766	0.125	1	0.5	0.125	0.0122442	1.23e-05	0.1875	0.0625
CCC	0.228752	0.352875	1.48e-07	1.3e-06	0.21875	0.0117188	0.0689	0.0665359	0.890381	0.376522	0.181866	0.625	0.00077851	0.109375	7.92e-08	0.0957719	0.580338	5.44e-08	0.00390625	0.593143	0.0392491	0.375	0.75	0.5	1	0.585471	0.0270844	0.8125	0.625
CCA	0.00896454	0.0149994	1.21e-06	0.000902805	0.015625	0.00390625	0.219033	0.0120316	0.276855	0.0802028	0.144688	0.375	0.989276	0.078125	0.452888	0.0714067	0.189542	2.6e-06	0.00390625	4.78e-06	6.85e-08	0.125	1	0.5	0.125	3.2e-06	7.37e-05	0.3125	0.0625
CCG	0.898575	0.963226	0.00437128	0.0323151	0.578125	0.300781	0.0196709	0.0431671	0.454285	0.189542	0.441334	0.25	0.000218716	0.015625	8.2e-09	0.224372	0.329405	7.72e-09	0.00390625	1.2e-08	2.02e-08	0.125	0.25	0.25	0.375	0.000767749	5.61e-06	0.0625	0.0625
ACT	0.00193024	0.00384521	0.00971348	0.150035	0.046875	0.128906	0.0461651	0.020813	0.599487	0.776785	0.890568	0.375	0.0102498	0.296875	7.52e-05	0.783814	0.520231	0.0113548	0.425781	0.00204326	0.388935	0.875	0.25	0.25	0.875	0.478004	0.0142638	0.8125	0.0625
ACC	7.63e-05	0.000152588	3.68e-07	0.00037683	0.046875	0.0117188	0.0114315	0.0159302	0.488708	0.0522299	0.123188	0.25	0.000706081	0.015625	2.09e-07	0.492789	0.179334	0.322293	0.820312	0.836622	0.0986766	0.625	0.75	0.25	0.375	0.0197393	0.001648	0.3125	0.3125
ACA	0.00657654	0.00665283	0.420834	0.959811	0.46875	0.820312	8.5e-06	0.0023346	0.0102539	0.41004	0.708557	0.25	0.029444	0.8125	3.56e-06	0.0626494	0.893212	2.93e-07	0.00390625	0.285261	8.14e-06	0.25	0.75	0.75	0.875	0.965351	0.648048	0.3125	0.0625
ACG	7.63e-06	1.53e-05	0.000214209	0.018954	0.078125	0.0390625	0.0292862	0.00769043	0.638672	0.286143	0.0955124	0.25	0.000672263	0.109375	0.0419423	0.0456248	0.126213	5.76e-08	0.00390625	0.992521	0.000568531	0.375	1	1	0.25	0.775819	0.08805	0.625	0.0625
GCT	0.0104065	0.00315857	3.31e-15	2.48e-12	0.03125	0.0195312	5.94e-06	0.0023346	0.00427246	0.189542	0.0545731	0.625	0.0325845	0.015625	0.00109076	0.224372	0.916847	2.32e-09	0.00390625	1.25e-09	2.38e-09	0.125	0.25	0.25	0.125	0.000323339	0.000540979	0.1875	0.0625
GCC	0.00336456	0.00665283	0.00481786	0.134557	0.046875	0.0273438	0.39109	0.766029	0.599487	0.0748692	0.293499	0.125	0.58157	0.46875	0.0965825	0.783814	0.520231	4.23e-07	0.00390625	4.37e-05	0.00974781	0.625	0.75	0.25	0.625	0.674546	0.0643244	0.3125	0.0625
GCA	0.00104523	0.00209045	0.437157	0.132289	0.8125	0.652344	0.434706	0.966118	0.678772	0.134134	0.241253	0.25	0.767453	0.046875	6.01e-11	0.00308561	0.539919	1.81e-07	0.00390625	5.15e-08	6.85e-08	0.125	0.25	0.25	0.25	0.000374781	0.00364884	0.625	0.0625
GCG	0.0736847	0.120209	0.0769843	0.509603	0.03125	0.203125	0.822781	0.701881	0.761536	0.0195572	0.144688	0.125	0.00137891	0.015625	0.0340027	0.768798	0.463381	1.31e-08	0.00390625	0.0897728	0.17253	0.125	1	0.5	0.375	0.632766	0.0101501	0.0625	0.4375
TGT	0.670525	0.430679	1.99e-09	1.91e-08	0.9375	0.00390625	4.35e-07	0.000839233	0.0150757	0.0858278	0.0798759	1	0.288298	0.078125	7.29e-10	2.11e-05	5.96e-06	1.34e-09	0.00390625	1.4e-09	1.63e-09	0.125	0.25	0.25	0.125	0.21481	1	0.3125	0.125
TGC	0.0342331	0.0201569	1.41e-06	0.000184141	0.375	0.0195312	0.00195264	0.00896454	0.302795	0.559958	0.275341	0.625	0.0423936	0.9375	3.36e-09	1.24e-05	2.38e-07	1.26e-09	0.00390625	1.18e-09	1.74e-09	0.125	0.25	0.25	0.25	0.0140197	0.107469	0.3125	0.4375
TGA	0.0538559	0.0983734	0.00653787	0.0998972	0.015625	0.0976562	0.355906	0.831726	0.0150757	0.00111842	0.00532913	0.125	0.0239371	0.015625	0.0182409	0.0360086	0.222615	0.00385623	0.0742188	4.57e-06	1.05e-08	0.125	0.25	0.75	0.125	0.00420715	0.00712809	0.3125	0.0625
TGG	1.53e-05	3.05e-05	0.99752	0.347275	1	0.0976562	0.00473975	0.369217	0.229309	0.000849485	0.00391769	0.25	0.0410448	0.109375	0.048065	0.0218598	0.799773	0.284919	0.0742188	0.414791	1.97e-09	1	0.75	1	0.125	0.000323339	0.885382	0.1875	0.0625
CGT	0.030365	0.0266724	2.61e-06	3.99e-05	0.578125	0.128906	1.93e-07	0.00193024	6.1e-05	0.427418	0.210117	0.625	7.33e-05	0.015625	1.34e-09	2.31e-05	0.142417	1.23e-08	0.00390625	1.18e-09	1.63e-09	0.125	0.25	0.25	0.125	0.000715749	0.00616545	0.125	0.1875
CGC	0.000419617	0.000656128	1.15e-06	0.00024281	0.03125	0.00390625	0.000590306	0.0987396	0.0180664	1	1	1	0.501542	0.078125	2.34e-10	0.000750031	0.0484409	5.41e-09	0.00390625	0.0595559	8.61e-08	0.125	0.75	0.5	0.125	0.21481	0.387094	0.3125	0.0625
CGA	0.0104065	0.0174255	0.173416	0.928425	0.46875	0.128906	6.18e-08	0.000190735	0.000305176	0.222615	0.181866	1	0.0437796	0.03125	0.00026825	0.0957719	0.0858278	1.65e-08	0.00390625	0.298129	0.0328951	0.125	0.5	0.5	0.625	0.0122442	0.000412937	0.0625	0.8125
CGG	0.522614	0.711899	0.00318286	0.0422604	0.046875	0.0273438	0.000199152	0.020813	0.187622	0.360391	0.418041	0.875	1.71e-06	0.015625	1.11e-08	0.00271516	0.0354314	1.42e-09	0.00390625	5.97e-06	4.86e-08	0.125	0.5	0.5	0.125	0.0187445	0.00118123	0.125	0.625
AGT	0.0120316	0.0232239	0.160074	0.0295893	0.46875	0.910156	0.581132	0.670525	0.276855	0.539919	0.622562	0.625	0.600132	0.015625	6.77e-07	0.189194	0.142417	0.807456	0.00390625	0.00602485	4.58e-08	0.875	1	0.75	0.125	0.578851	0.54809	0.4375	0.1875
AGC	0.00474548	0.00209045	2.11e-09	1.4e-07	0.296875	0.203125	0.00347192	0.0268478	0.0124512	0.463381	0.257927	0.875	0.404641	0.015625	0.0188121	0.921946	0.869667	1.47e-08	0.00390625	4.64e-08	2.86e-05	0.125	0.25	0.25	0.125	0.973047	0.00493993	0.3125	0.8125
AGA	0.0023346	0.00463867	0.080151	0.00663755	0.46875	0.300781	0.0672499	0.0431671	0.638672	0.481952	0.952984	0.125	0.206416	0.46875	0.00374	0.147018	0.622068	7.72e-09	0.00390625	0.398886	0.460228	0.375	1	0.5	0.625	0.107995	0.0162834	0.125	0.0625
AGG	0.228752	0.0886536	1.76e-13	4.2e-11	0.15625	0.0195312	0.253578	0.579842	0.168823	0.111426	0.312408	0.25	0.00077851	0.15625	4.79e-13	4.98e-05	0.160105	2.14e-06	0.00390625	3.75e-08	2.92e-07	0.125	0.25	0.25	0.125	0.128413	0.0794605	0.1875	0.3125
GGT	0.34655	0.263321	1.08e-16	7.09e-14	0.015625	0.00390625	8.37e-08	0.000419617	0.000610352	0.799773	0.984322	0.625	0.0617146	0.9375	0.536033	0.00968876	0.300133	3.1e-08	0.00390625	1.97e-08	2.88e-09	0.125	0.25	0.25	0.625	0.000466458	0.0210883	0.0625	0.4375
GGC	0.00280762	0.00556946	0.000216849	0.000151844	0.8125	0.0976562	0.0473724	0.369217	0.421204	0.916847	0.890568	0.625	0.1746	0.078125	0.000679319	0.456472	0.940555	5.15e-08	0.00390625	0.00076523	0.0663693	0.625	1	0.5	0.125	0.0578452	0.0516517	0.8125	0.0625
GGA	0.0482788	0.0305176	7.11e-15	8.29e-12	0.015625	0.00390625	0.0146134	0.00559998	0.561401	0.0979881	0.123188	0.875	0.0955699	0.578125	0.484527	0.00328762	0.169523	0.908926	0.910156	0.0276113	0.0986766	0.25	1	0.25	0.25	0.717354	0.0516517	0.8125	0.1875
GGG	0.303795	0.458572	0.474706	0.724289	0.578125	0.164062	0.00385534	0.00474548	0.151428	0.539919	1	0.25	0.000284356	0.375	1.44e-07	0.0218598	0.580338	1.63e-07	0.00390625	5.23e-09	1.63e-09	0.125	0.25	0.25	0.125	0.625911	0.0210883	0.3125	0.125

## Sheet: Legend
Table S5: Two-Sided Wilcoxon Signed-Rank Test P Values for All Cancers
This table presents the results for two-sided Wilcoxon signed-rank tests performed on paired samples from all cancer types with at least 3 patients. With Bonferroni correction factor of 64, codons with p values < 1.6E-4 should be interpreted as having significantly different usage in normal tissue and in cancerous tissue.
